# Supplementary material for: CYR61 and TAZ Upregulation and Focal Epithelial to Mesenchymal Transition May Be Early Predictors of Barrett’s Esophagus Malignant Progression
Source: PLoS One. 2016 Sep 1;11(9):e0161967. doi: 10.1371/journal.pone.0161967 (PMC5008832; doi:10.1371/journal.pone.0161967)
Supplement: S1 Table — (XLSX) [file pone.0161967.s009.xlsx]

## Sheet: S1 Table
S1 Table. Clinical data of patients used for the validation set.
Characteristics		Non Progressed (N=10)	Progressed (N=9)
Age	Median at t0	63	51
	Range at t0	32-67	45-71
	Median at t1	69.5	57
	Range at t1	42-81	48-72
Gender	F	20% (N=2)	0
	M	80% (N=8)	1
Race	Caucasian	1	1
Alchool history3		20% (N=2)	78% (N=7)
Tobacco history3		20% (N=2)	44% (N=4)
BMI3	Median	na	28.6
	Range	na	24.3-31.1
BE-associated high-grade dysplasia/adenocarcinoma		na	1
Tumor Grading (TNM)	T1N0Mx	na	1
Follow-up (years)	Median	10	4
	Range	3-17	1-13
3. Data not available for all individuals
