# Supplementary material for: CYR61 and TAZ Upregulation and Focal Epithelial to Mesenchymal Transition May Be Early Predictors of Barrett’s Esophagus Malignant Progression
Source: PLoS One. 2016 Sep 1;11(9):e0161967. doi: 10.1371/journal.pone.0161967 (PMC5008832; doi:10.1371/journal.pone.0161967)
Supplement: S2 Table — (XLSX) [file pone.0161967.s010.xlsx]

## Sheet: S2 Table
S2 Table. Primer sequences for target and reference genes.
Symbol	Forward primer	Reverse primer	Amplicon length (bp)
CYR61	TGACAACCCTGAGTGCCGCC	TCTTGCCCTTTTTCAGGCTGCTG	95
GAPDH	GGACTCATGACCACAGTCCATGCC	GCGGCCATCACGCCACAGTT	84
MAPKAP2	TACATCCTGCTGTGTGGGTATCCCC	TGGCCCATTCGGATGCGAGTCT	89
TAZ	GCAGGAAGCTGCCCTCTGTCG	TGGGTGGGTTGACAGCAGCC	80
TWIST1	GCCTGGTCCATGTCCGC	GAAACAATGACATCTAGGTCTCCG	82
