# Supplementary material for: CYR61 and TAZ Upregulation and Focal Epithelial to Mesenchymal Transition May Be Early Predictors of Barrett’s Esophagus Malignant Progression
Source: PLoS One. 2016 Sep 1;11(9):e0161967. doi: 10.1371/journal.pone.0161967 (PMC5008832; doi:10.1371/journal.pone.0161967)
Supplement: S3 Table — (XLSX) [file pone.0161967.s011.xlsx]

## Sheet: S3 Table
S3 Table. Differentially expression analysis filtered genes (Lods > 5).
ProbeID	SYMBOL	ENTREZ	UNIPROT	CHR	CHRLOC	Log2R	Rawpval	AdjpvalBH	Lods
201289_at	CYR61	3491	O00622	1	86046443	4.79532	5.29226e-17	5.89637e-13	28.1992
202672_s_at	ATF3	467	P18847	1	212738696	3.27149	2.57471e-17	5.73722e-13	28.8598
202340_x_at	NR4A1	3164	P22736	12	52445190	2.07424	8.23238e-16	6.11473e-12	25.6582
222162_s_at	ADAMTS1	9510	Q8NE26	21	-28208607	3.52972	2.54467e-15	1.16142e-11	24.6029
204420_at	FOSL1	8061	P15407	11	-65659691	2.34912	2.60608e-15	1.16142e-11	24.5805
201810_s_at	NA	NA	NA	NA	NA	1.8649	5.2103e-15	1.93502e-11	23.9298
221031_s_at	APOLD1	81575	A0AVN6	12	12878850	3.24026	7.31984e-15	2.33012e-11	23.6098
208078_s_at	NA	NA	NA	NA	NA	2.69776	9.99306e-15	2.78344e-11	23.3163
218876_at	TPPP3	51673	Q9BW30	16	-67423713	2.28549	2.37298e-14	5.87523e-11	22.4989
211909_x_at	PTGER3	5733	B1AK19	1	-71471537	1.32554	2.99537e-14	6.67457e-11	22.2783
38037_at	HBEGF	1839	Q99075	5	-139712428	2.16686	7.51892e-14	1.52313e-10	21.4046
217557_s_at	CPM	1368	P14384	12	-69244957	0.855481	1.12553e-13	2.09001e-10	21.0206
203066_at	CHST15	51363	B4DH74	10	-125767185	2.7826	2.62029e-13	4.49138e-10	20.2147
222253_s_at	POM121L9P	29774	NA	22	24647588	-0.69985	5.32046e-13	8.3185e-10	19.5373
212846_at	RRP1B	23076	Q14684	21	45079431	1.74337	5.59967e-13	8.3185e-10	19.4884
202237_at	NNMT	4837	P40261	11	114166534	4.68676	9.82439e-13	1.36823e-09	18.9496
201768_s_at	CLINT1	9685	B7Z6F8	5	-157213296	-1.45941	1.06258e-12	1.39279e-09	18.8743
200054_at	ZNF259	8882	O75312	11	-116649276	1.45606	1.14838e-12	1.42163e-09	18.7998
202768_at	FOSB	2354	A8VJE1	19	45971252	3.31997	1.28405e-12	1.50592e-09	18.6926
212864_at	CDS2	8760	O95674	20	5107481	1.27102	2.48099e-12	2.63368e-09	18.0597
203044_at	CHSY1	22856	Q86X52	15	-101715928	2.63344	2.48204e-12	2.63368e-09	18.0593
202401_s_at	SRF	6722	P11831	6	43138919	1.44352	3.23697e-12	3.09582e-09	17.8038
214045_at	LIAS	11019	O43766	4	39460664	-1.13784	3.3002e-12	3.09582e-09	17.7852
201207_at	TNFAIP1	7126	Q13829	17	26662547	1.36248	3.33437e-12	3.09582e-09	17.7753
212533_at	WEE1	7465	B3KVE1	11	9595227	2.02215	4.36277e-12	3.7547e-09	17.5164
204991_s_at	NF2	4771	P35240	22	29999544	1.0082	4.38102e-12	3.7547e-09	17.5124
204157_s_at	SIK3	23387	Q9Y2K2	11	-116714119	1.2413	4.86956e-12	4.01883e-09	17.4105
213316_at	KIAA1462	57608	Q9P266	10	-30301728	1.17838	5.15966e-12	4.10617e-09	17.3548
203821_at	HBEGF	1839	Q99075	5	-139712428	2.32962	6.79526e-12	5.22133e-09	17.0893
217686_at	PTPN1	5770	A8K3M3	20	49126890	-0.847146	7.42768e-12	5.37198e-09	17.0035
220022_at	ZNF334	55713	Q5XKG8	20	-45129708	-0.625626	7.47347e-12	5.37198e-09	16.9975
210764_s_at	CYR61	3491	O00622	1	86046443	3.14577	8.91522e-12	6.20805e-09	16.8273
204206_at	MNT	4335	Q99583	17	-2287354	1.50249	9.32113e-12	6.29402e-09	16.7844
204597_x_at	STC1	6781	P52823	8	-23699433	3.15961	1.05696e-11	6.92711e-09	16.663
218723_s_at	C13orf15	28984	Q9H4X1	13	42031541	3.26752	1.12491e-11	7.04713e-09	16.6029
203119_at	CCDC86	79080	Q9H6F5	11	60609428	1.19744	1.14527e-11	7.04713e-09	16.5855
204622_x_at	NR4A2	4929	P43354	2	-157180945	2.41798	1.17015e-11	7.04713e-09	16.5648
218708_at	NXT1	29107	Q9UKK6	20	23331372	1.25705	1.27249e-11	7.46179e-09	16.4838
212865_s_at	COL14A1	7373	Q05707	8	121137351	1.71547	1.3673e-11	7.81222e-09	16.4144
200073_s_at	HNRNPD	3184	Q14103	4	-83274466	1.32437	1.46423e-11	8.15684e-09	16.3482
39402_at	IL1B	3553	P01584	2	-113587336	2.517	1.68931e-11	8.97022e-09	16.21
210529_s_at	FAM115A	9747	Q9Y4C2	7	-143550048	-1.02639	1.69075e-11	8.97022e-09	16.2092
209550_at	NDN	4692	Q99608	15	-23930561	1.82159	2.7413e-11	1.41979e-08	15.7418
219419_at	RBFA	79863	Q8N0V3	18	77794345	0.969487	2.80352e-11	1.41979e-08	15.7201
201693_s_at	EGR1	1958	P18146	5	137801180	2.40101	3.46786e-11	1.70128e-08	15.5143
216651_s_at	GAD2	2572	Q05329	10	26505235	-0.638932	3.51205e-11	1.70128e-08	15.502
217210_at	NA	NA	NA	NA	NA	-0.658521	3.78598e-11	1.79496e-08	15.4293
202806_at	DBN1	1627	Q16643	5	-176883613	2.15438	4.72272e-11	2.19242e-08	15.2152
204642_at	S1PR1	1901	P21453	1	101702304	1.35547	5.10495e-11	2.3215e-08	15.1398
216248_s_at	NR4A2	4929	P43354	2	-157180945	2.57274	5.80425e-11	2.58672e-08	15.0154
208664_s_at	TTC3	7267	P53804	21	38445570	-1.48573	6.64931e-11	2.90523e-08	14.8836
212190_at	SERPINE2	5270	B4DIF2	2	-224839764	2.57749	7.13485e-11	3.05742e-08	14.8153
210698_at	NA	NA	NA	NA	NA	-0.644175	8.37869e-11	3.52269e-08	14.6594
212884_x_at	APOE	348	P02649	19	45409038	1.32988	8.60603e-11	3.55126e-08	14.6335
212646_at	RFTN1	23180	Q14699	3	-16357352	2.65698	1.04972e-10	4.25289e-08	14.4408
218754_at	NOL9	79707	Q5SY16	1	-6581408	0.913117	1.11825e-10	4.39779e-08	14.3794
201811_x_at	SH3BP5	9467	B3KQW6	3	-15296356	2.42551	1.12938e-10	4.39779e-08	14.3698
214247_s_at	DKK3	27122	Q9UBP4	11	-11984544	2.99809	1.14469e-10	4.39779e-08	14.3567
219619_at	DIRAS2	54769	Q96HU8	9	-93372113	-0.538484	1.23634e-10	4.66939e-08	14.282
201172_x_at	ATP6V0E1	8992	O15342	5	172410762	0.755342	1.2898e-10	4.79009e-08	14.2409
206419_at	RORC	6097	P51449	1	-151778547	-1.00015	1.39044e-10	4.98372e-08	14.1679
212097_at	CAV1	857	A9XTE5	7	116164838	2.90176	1.40091e-10	4.98372e-08	14.1606
202196_s_at	DKK3	27122	Q9UBP4	11	-11984544	2.1961	1.42691e-10	4.98372e-08	14.1428
214941_s_at	PRPF40A	55660	O75400	2	-153508108	-1.26845	1.4314e-10	4.98372e-08	14.1397
204107_at	NFYA	4800	P23511	6	41040706	-0.959907	1.47975e-10	5.0728e-08	14.1075
200810_s_at	CIRBP	1153	Q14011	19	1269266	1.36634	1.59607e-10	5.38865e-08	14.034
212509_s_at	MXRA7	439921	P84157	17	-74675652	2.53728	1.7016e-10	5.65858e-08	13.9718
201110_s_at	THBS1	7057	P07996	15	39873279	3.54719	1.7268e-10	5.65858e-08	13.9576
204621_s_at	NR4A2	4929	P43354	2	-157180945	2.10132	1.82058e-10	5.87942e-08	13.9062
31874_at	GAS2L1	10634	A0A5E8	22	29702996	1.09091	1.90255e-10	6.05637e-08	13.8634
210911_at	ID2B	84099	NA	3	-62109160	-0.801663	1.94326e-10	6.09884e-08	13.8429
212766_s_at	ISG20L2	81875	Q9H9L3	1	-156692412	1.40989	2.03934e-10	6.31146e-08	13.796
200788_s_at	PEA15	8682	B1AKZ4	1	160175124	2.28791	2.18027e-10	6.65518e-08	13.7311
206093_x_at	NA	NA	NA	NA	NA	1.81137	2.36855e-10	7.13222e-08	13.6506
202371_at	TCEAL4	79921	Q96EI5	X	102840418	2.15153	2.46368e-10	7.31977e-08	13.6123
200694_s_at	DDX24	57062	Q9GZR7	14	-94517268	1.15559	2.51315e-10	7.33209e-08	13.593
204405_x_at	DIMT1L	27292	Q9UNQ2	5	-61684351	1.31602	2.53364e-10	7.33209e-08	13.5851
204482_at	CLDN5	7122	D3DX19	22	-19510546	2.3067	2.78116e-10	7.94519e-08	13.4945
214406_s_at	SLC7A4	6545	O43246	22	-21383007	-0.905162	2.84307e-10	8.01925e-08	13.4731
213069_at	HEG1	57493	Q9ULI3	3	-124684554	2.17737	3.10731e-10	8.65503e-08	13.3867
202273_at	PDGFRB	5159	P09619	5	-149493402	1.9281	3.22979e-10	8.88511e-08	13.3491
211143_x_at	NR4A1	3164	P22736	12	52445190	1.21251	3.2816e-10	8.91754e-08	13.3336
219049_at	CSGALNACT1	55790	Q8TDX6	8	-19261672	2.36418	3.49501e-10	9.34101e-08	13.2724
207609_s_at	CYP1A2	1544	P05177	15	75041183	-0.806029	3.52127e-10	9.34101e-08	13.2651
217216_x_at	MLH3	27030	Q2M1Z1	14	-75480466	-0.957697	3.81275e-10	9.99524e-08	13.1878
214413_at	TAT	6898	P17735	16	-71600753	-0.653773	4.08006e-10	1.05716e-07	13.1219
214900_at	ZKSCAN1	7586	P17029	7	99613218	-0.973903	4.24594e-10	1.0875e-07	13.0831
201185_at	HTRA1	5654	Q92743	10	124221040	2.04237	4.50164e-10	1.13068e-07	13.0262
213823_at	HOXA11	3207	P31270	7	-27220776	-1.16943	4.51601e-10	1.13068e-07	13.0231
203973_s_at	CEBPD	1052	P49716	8	-48649475	2.29036	4.60542e-10	1.14025e-07	13.0041
215521_at	PHC3	80012	Q8NDX5	3	-169805367	-0.805742	4.70735e-10	1.15268e-07	12.9828
37408_at	MRC2	9902	Q9UBG0	17	60704761	0.949314	5.02014e-10	1.21591e-07	12.9202
211340_s_at	MCAM	4162	P43121	11	-119179234	2.82624	5.15957e-10	1.22554e-07	12.8935
201645_at	TNC	3371	P24821	9	-117782805	3.31126	5.16987e-10	1.22554e-07	12.8916
209101_at	CTGF	1490	P29279	6	-132269318	3.46682	5.4473e-10	1.27771e-07	12.8407
213905_x_at	BGN	633	P21810	X	152760346	2.11893	5.50581e-10	1.27798e-07	12.8303
217481_x_at	NA	NA	NA	NA	NA	-0.615693	5.61217e-10	1.28924e-07	12.8117
204677_at	CDH5	1003	P33151	16	66400524	2.24584	5.83015e-10	1.30928e-07	12.7746
32541_at	PPP3CC	5533	P48454	8	22298595	0.690945	5.84771e-10	1.30928e-07	12.7717
220063_at	GSTCD	79807	Q8NEC7	4	106629940	-0.595415	5.8757e-10	1.30928e-07	12.7671
212235_at	PLXND1	23129	Q9Y4D7	3	-129274055	1.6758	5.95612e-10	1.31406e-07	12.7538
209087_x_at	MCAM	4162	P43121	11	-119179234	2.86317	6.04753e-10	1.32115e-07	12.739
204472_at	GEM	2669	P55040	8	-95261486	2.46936	6.24816e-10	1.34198e-07	12.7072
213568_at	OSR2	116039	Q8N2R0	8	99956630	1.51727	6.26335e-10	1.34198e-07	12.7049
202238_s_at	NNMT	4837	P40261	11	114166534	3.29274	6.65408e-10	1.41212e-07	12.646
218368_s_at	TNFRSF12A	51330	Q9NP84	16	3070312	1.45473	6.81553e-10	1.43274e-07	12.6226
202087_s_at	CTSL1	1514	P07711	9	90340973	1.63328	7.11601e-10	1.48193e-07	12.5807
202994_s_at	FBLN1	2192	P23142	22	45898718	2.21685	7.80476e-10	1.61031e-07	12.4907
215308_at	XRCC6	2547	B1AHC8	22	42017294	-0.533391	7.96367e-10	1.62802e-07	12.4711
211980_at	COL4A1	1282	P02462	13	-110801310	3.34453	8.10303e-10	1.6358e-07	12.4542
217445_s_at	GART	2618	P22102	21	-34896315	-0.699466	8.14856e-10	1.6358e-07	12.4487
217547_x_at	ZNF675	171392	Q8TD23	19	-23835708	-0.536309	8.39967e-10	1.67116e-07	12.4192
208249_s_at	TGDS	23483	O95455	13	-95226308	-1.15099	9.00596e-10	1.77593e-07	12.3513
203065_s_at	CAV1	857	A9XTE5	7	116164838	1.72349	9.34224e-10	1.82026e-07	12.3156
213269_at	ZNF248	57209	A2RUI7	10	-38117898	-0.843594	9.39413e-10	1.82026e-07	12.3102
203723_at	ITPKB	3707	B2R9J0	1	-226819391	1.47388	1.12353e-09	2.15825e-07	12.1359
210896_s_at	ASPH	444	B4DIC9	8	-62587818	-2.27851	1.16578e-09	2.22026e-07	12.1
201980_s_at	RSU1	6251	A8KA46	10	-16632618	1.12192	1.17688e-09	2.2224e-07	12.0908
217532_x_at	NA	NA	NA	NA	NA	-0.660084	1.21372e-09	2.27272e-07	12.0607
208298_at	EVI5	7813	O60447	1	-92974254	-0.614935	1.29491e-09	2.38874e-07	11.9977
216834_at	RGS1	5996	Q08116	1	192544856	2.38332	1.30909e-09	2.38874e-07	11.987
201148_s_at	TIMP3	7078	P35625	22	33196801	1.43502	1.31168e-09	2.38874e-07	11.9851
212430_at	RBM38	55544	Q9H0Z9	20	55966462	1.01013	1.33496e-09	2.38874e-07	11.968
204686_at	IRS1	3667	P35568	2	-227596033	1.71473	1.33994e-09	2.38874e-07	11.9644
218239_s_at	GTPBP4	23560	D2CFK9	10	1034348	1.08134	1.34e-09	2.38874e-07	11.9643
209850_s_at	CDC42EP2	10435	O14613	11	65082330	0.942758	1.3651e-09	2.41417e-07	11.9462
201842_s_at	EFEMP1	2202	Q12805	2	-56093102	3.06843	1.3877e-09	2.43481e-07	11.9302
201261_x_at	BGN	633	P21810	X	152760346	1.90083	1.40099e-09	2.43892e-07	11.921
200804_at	TMBIM6	7009	P55061	12	50135292	-1.19886	1.44894e-09	2.50285e-07	11.8882
218468_s_at	GREM1	26585	A6XAA7	15	33010204	4.66964	1.50089e-09	2.57264e-07	11.8538
209702_at	FTO	79068	B3KU60	16	53737874	1.11396	1.52644e-09	2.58083e-07	11.8374
209487_at	RBPMS	11030	Q93062	8	30241943	2.30587	1.52883e-09	2.58083e-07	11.8359
212119_at	RHOQ	23433	P17081	2	46769866	1.92383	1.62129e-09	2.71275e-07	11.7787
215475_at	NA	NA	NA	NA	NA	-0.506351	1.63133e-09	2.71275e-07	11.7726
202689_at	RBM15B	29890	Q8NDT2	3	51428730	0.835663	1.68138e-09	2.77527e-07	11.7432
208030_s_at	ADD1	118	A2A3N8	4	2845583	1.09638	1.72443e-09	2.8254e-07	11.7186
201694_s_at	EGR1	1958	P18146	5	137801180	2.68556	1.74143e-09	2.83243e-07	11.709
206946_at	HCN4	10021	Q9Y3Q4	15	-73612200	-0.6573	1.77023e-09	2.83759e-07	11.693
200702_s_at	DDX24	57062	Q9GZR7	14	-94517268	1.13621	1.77343e-09	2.83759e-07	11.6912
210326_at	AGXT	189	P21549	2	241808161	-0.948423	1.79156e-09	2.83759e-07	11.6813
208226_x_at	ADAM22	53616	Q08AL8	7	87563701	-0.790143	1.79554e-09	2.83759e-07	11.6792
218199_s_at	NOL6	65083	Q9H6R4	9	-33461351	1.03058	1.83942e-09	2.88646e-07	11.6556
202878_s_at	CD93	22918	Q9NPY3	20	-23059993	2.95474	1.94572e-09	3.03192e-07	11.6009
220880_at	NA	NA	NA	NA	NA	-0.528739	1.95992e-09	3.03284e-07	11.5938
212747_at	ANKS1A	23294	Q05CP0	6	34857037	1.23048	1.97714e-09	3.03838e-07	11.5853
201783_s_at	RELA	5970	Q04206	11	-65421067	0.900698	2.02459e-09	3.09e-07	11.5622
203574_at	NFIL3	4783	Q16649	9	-94171328	2.28964	2.05788e-09	3.11944e-07	11.5463
208789_at	PTRF	284119	Q6NZI2	17	-40554468	2.11981	2.09691e-09	3.15713e-07	11.5279
208361_s_at	POLR3D	661	P05423	8	22102618	0.803346	2.16707e-09	3.21985e-07	11.4959
218035_s_at	RBM47	54502	A0AV96	4	-40425271	-1.94043	2.16747e-09	3.21985e-07	11.4957
214071_at	GNAL	2774	A8K1Y9	18	11689135	1.28179	2.20492e-09	3.25379e-07	11.479
212723_at	JMJD6	23210	Q6NYC1	17	-74714526	1.41855	2.32647e-09	3.41057e-07	11.4267
218641_at	C11orf95	65998	C9JLR9	11	-63527364	1.26522	2.37168e-09	3.45413e-07	11.4079
204376_at	VPRBP	9730	Q9Y4B6	3	-51433297	-0.526184	2.43641e-09	3.52536e-07	11.3817
222146_s_at	TCF4	6925	B3KVA4	18	-52889561	1.84161	2.53968e-09	3.65107e-07	11.3412
219155_at	PITPNC1	26207	Q9UKF7	17	65373923	1.37416	2.61453e-09	3.73267e-07	11.3129
219562_at	RAB26	25837	Q3L6K5	16	2198650	-1.35479	2.62994e-09	3.73267e-07	11.3071
209012_at	TRIO	7204	O75962	5	14143828	0.849392	2.66535e-09	3.75898e-07	11.2941
211327_x_at	HFE	3077	Q30201	6	26087508	-1.00383	2.71291e-09	3.80199e-07	11.2769
213127_s_at	MED8	112950	Q96G25	1	-43850397	0.992298	2.85311e-09	3.97349e-07	11.2277
208191_x_at	PSG4	5672	B3KQL2	19	-43696855	-1.03133	3.02977e-09	4.19332e-07	11.1691
50221_at	TFEB	7942	P19484	6	-41651715	1.11758	3.06349e-09	4.21187e-07	11.1584
216142_at	NA	NA	NA	NA	NA	1.02407	3.08098e-09	4.21187e-07	11.1528
65591_at	WDR48	57599	Q8TAF3	3	39093506	-0.788549	3.11749e-09	4.22883e-07	11.1413
202624_s_at	CABIN1	23523	Q9Y6J0	22	24407764	-0.853271	3.13134e-09	4.22883e-07	11.137
209074_s_at	FAM107A	11170	O95990	3	-58549846	2.17783	3.32426e-09	4.43803e-07	11.0787
221737_at	GNA12	2768	B3KXS2	7	-2767742	0.791504	3.32609e-09	4.43803e-07	11.0782
219868_s_at	ANKFY1	51479	B3KPZ0	17	-4097774	-0.808875	3.427e-09	4.54547e-07	11.049
219028_at	HIPK2	28996	Q9H2X6	7	-139246316	1.11273	3.56901e-09	4.70582e-07	11.0094
202565_s_at	SVIL	6840	O95425	10	-29746276	1.80778	3.61612e-09	4.73988e-07	10.9966
214075_at	NENF	29937	Q9UMX5	1	212606228	0.686961	3.7055e-09	4.77959e-07	10.9728
217044_s_at	PLEKHG3	26030	A1L390	14	65171192	-0.952532	3.70828e-09	4.77959e-07	10.9721
221359_at	GDNF	2668	P39905	5	-37812778	-0.559133	3.732e-09	4.77959e-07	10.9659
207574_s_at	GADD45B	4616	O75293	19	2476122	2.15977	3.73221e-09	4.77959e-07	10.9658
216675_at	NA	NA	NA	NA	NA	-0.635973	3.87388e-09	4.90488e-07	10.9295
200096_s_at	ATP6V0E1	8992	O15342	5	172410762	0.813326	3.87407e-09	4.90488e-07	10.9294
215438_x_at	GSPT1	2935	B2RCT6	16	-11961986	1.11424	3.94585e-09	4.96754e-07	10.9115
210994_x_at	TRIM23	373	P36406	5	-64885508	-0.617118	4.01596e-09	5.0274e-07	10.8943
207188_at	CDK3	1018	Q00526	17	73996986	-0.739818	4.30737e-09	5.36208e-07	10.826
214784_x_at	XPO6	23214	Q96QU8	16	-28109315	0.841246	4.38343e-09	5.42644e-07	10.8089
216333_x_at	NA	NA	NA	NA	NA	1.7564	4.52223e-09	5.56734e-07	10.7785
208636_at	ACTN1	87	B3V8S3	14	-69340840	2.16038	4.55302e-09	5.57445e-07	10.7719
211554_s_at	APAF1	317	O14727	12	99039077	-0.942879	4.58654e-09	5.5848e-07	10.7647
202577_s_at	DDX19A	55308	Q9NUU7	16	70380823	0.834627	4.69352e-09	5.684e-07	10.7422
201961_s_at	RNF41	10193	A6NFW0	12	-56598285	0.691615	4.73989e-09	5.70913e-07	10.7327
222176_at	PTEN	5728	P60484	10	89623194	-0.557151	4.98231e-09	5.96886e-07	10.684
216406_at	NA	NA	NA	NA	NA	-0.495438	5.04835e-09	6.01564e-07	10.6711
210455_at	C10orf28	27291	Q4KMY3	10	99894380	-0.580215	5.33898e-09	6.32811e-07	10.6165
209145_s_at	CBFA2T2	9139	O43439	20	32077927	-0.672625	5.40358e-09	6.37079e-07	10.6048
203886_s_at	FBLN2	2199	B7Z9C5	3	13590624	1.6242	5.46078e-09	6.40435e-07	10.5945
212136_at	ATP2B4	493	B1APW5	1	203595927	2.23291	5.50676e-09	6.41244e-07	10.5863
210771_at	PPARA	5465	Q07869	22	46546498	-0.424832	5.52524e-09	6.41244e-07	10.5831
214807_at	NA	NA	NA	NA	NA	1.0447	5.56583e-09	6.42608e-07	10.5759
214813_at	ZNF75D	7626	A6NK62	X	-134419723	-0.709317	5.64299e-09	6.48158e-07	10.5625
208763_s_at	TSC22D3	1831	Q5JRJ2	X	-106956459	2.24271	5.692e-09	6.48244e-07	10.5541
213249_at	FBXL7	23194	Q9UJT9	5	15500304	0.949445	5.70191e-09	6.48244e-07	10.5524
209007_s_at	C1orf63	57035	Q9BUV0	1	-25568740	-1.93303	5.77102e-09	6.52769e-07	10.5406
218356_at	FTSJ2	29960	Q9UI43	7	-2273927	1.05171	5.82308e-09	6.53518e-07	10.5319
202686_s_at	AXL	558	P30530	19	41725107	2.3548	5.83629e-09	6.53518e-07	10.5296
217672_x_at	EIF1	10209	P41567	17	39845126	0.71979	5.9057e-09	6.57984e-07	10.5181
207770_x_at	CSH2	1443	A6NIT4	17	-61949372	-0.738477	5.99971e-09	6.65132e-07	10.5027
211863_x_at	HFE	3077	Q30201	6	26087508	-0.722405	6.1276e-09	6.75947e-07	10.4821
217106_x_at	DIMT1L	27292	Q9UNQ2	5	-61684351	1.27582	6.57056e-09	7.17705e-07	10.414
218469_at	GREM1	26585	A6XAA7	15	33010204	4.10297	6.66737e-09	7.24727e-07	10.3997
203753_at	TCF4	6925	B3KVA4	18	-52889561	1.71891	6.76204e-09	7.31449e-07	10.386
221127_s_at	DKK3	27122	Q9UBP4	11	-11984544	1.22085	7.09164e-09	7.63396e-07	10.3395
212172_at	AK2	204	P54819	1	-33478582	-0.71721	7.38693e-09	7.9136e-07	10.2997
204917_s_at	MLLT3	4300	P42568	9	-20344967	-1.68374	7.45025e-09	7.94325e-07	10.2914
213451_x_at	NA	NA	NA	NA	NA	1.89724	7.5336e-09	7.97617e-07	10.2805
220874_at	NA	NA	NA	NA	NA	-0.548029	7.55271e-09	7.97617e-07	10.2781
221681_s_at	DSPP	1834	Q9NZW4	4	88529680	1.02872	7.77863e-09	8.176e-07	10.2493
218181_s_at	MAP4K4	9448	O95819	2	102314487	1.48908	8.20356e-09	8.58215e-07	10.1974
208723_at	USP11	8237	P51784	X	47092313	1.30967	8.52335e-09	8.85179e-07	10.1601
205432_at	OVGP1	5016	Q12889	1	-111956937	-0.768515	8.55803e-09	8.85179e-07	10.1561
204489_s_at	CD44	960	O95370	11	35160416	1.55151	8.58047e-09	8.85179e-07	10.1535
214028_x_at	TDRD3	81550	Q9H7E2	13	60970590	-0.512245	8.86576e-09	9.02968e-07	10.1216
209082_s_at	COL18A1	80781	D3DSM4	21	46825096	1.84785	8.86792e-09	9.02968e-07	10.1214
211426_x_at	GNAQ	2776	P50148	9	-80335199	-0.849889	8.89535e-09	9.02968e-07	10.1184
212886_at	CCDC69	26112	A6NI79	5	-150560613	1.95342	8.915e-09	9.02968e-07	10.1162
210793_s_at	NUP98	4928	P52948	11	-3733058	1.7299	9.88473e-09	9.96658e-07	10.0154
210311_at	FGF5	2250	P12034	4	81187741	-0.695638	9.9314e-09	9.96854e-07	10.0108
204513_s_at	ELMO1	9844	A4D1X5	7	-36893960	1.59707	1.00426e-08	1.00349e-06	9.99996
208782_at	FSTL1	11167	Q12841	3	-120113061	2.98206	1.03062e-08	1.02524e-06	9.97467
201446_s_at	TIA1	7072	P31483	2	-70436576	-1.29985	1.03752e-08	1.02751e-06	9.96815
207686_s_at	CASP8	841	Q14790	2	202098165	-1.0547	1.05626e-08	1.04145e-06	9.95068
217209_at	CEACAM3	1084	P40198	19	42300533	-1.36362	1.10293e-08	1.07792e-06	9.90847
218233_s_at	NA	NA	NA	NA	NA	1.08547	1.10861e-08	1.07874e-06	9.90346
209214_s_at	EWSR1	2130	B0QYK1	22	29663997	0.773362	1.15195e-08	1.11604e-06	9.86602
202732_at	PKIG	11142	Q549H9	20	43160435	2.43731	1.17099e-08	1.12958e-06	9.85002
204115_at	GNG11	2791	P61952	7	93551015	2.55668	1.18314e-08	1.13638e-06	9.83994
218670_at	PUS1	80324	E5KMT5	12	132413744	0.952278	1.19592e-08	1.14216e-06	9.82945
34063_at	RECQL5	9400	A5YM55	17	-73646444	-0.632405	1.19941e-08	1.14216e-06	9.82661
202241_at	TRIB1	10221	Q96RU8	8	126442562	1.84785	1.2296e-08	1.16593e-06	9.80234
201787_at	FBLN1	2192	P23142	22	45898718	1.76193	1.24318e-08	1.16898e-06	9.79162
220052_s_at	TINF2	26277	Q9BSI4	14	-24708852	0.962571	1.24332e-08	1.16898e-06	9.79151
221752_at	SSH1	54434	Q8WYL5	12	-109185695	1.1001	1.26644e-08	1.18571e-06	9.77352
215022_x_at	ZNF33B	7582	Q06732	10	-43084554	-0.884996	1.27443e-08	1.1882e-06	9.76738
213338_at	TMEM158	25907	Q8WZ71	3	-45265956	2.21276	1.31224e-08	1.21836e-06	9.73883
206115_at	EGR3	1960	B4DH80	8	-22545173	1.18849	1.33565e-08	1.234e-06	9.72157
202291_s_at	MGP	4256	P08493	12	-15034114	3.80627	1.34016e-08	1.234e-06	9.71828
204955_at	SRPX	8406	B3KWP8	X	-38008588	2.77627	1.34979e-08	1.23775e-06	9.71129
213763_at	HIPK2	28996	Q9H2X6	7	-139246316	-0.862336	1.37436e-08	1.25512e-06	9.69368
179_at	PMS2P11	441263	NA	7	76610138	-0.714706	1.39462e-08	1.26451e-06	9.67939
209118_s_at	TUBA1A	7846	Q71U36	12	-49578584	2.43273	1.40251e-08	1.26451e-06	9.67388
201431_s_at	DPYSL3	1809	B3SXQ8	5	-146770370	2.82112	1.40726e-08	1.26451e-06	9.67058
211866_x_at	HFE	3077	Q30201	6	26087508	-0.764056	1.40734e-08	1.26451e-06	9.67052
220623_s_at	TSGA10	80705	Q9BZW7	2	-99613724	-0.58888	1.43417e-08	1.28344e-06	9.65208
216934_at	NA	NA	NA	NA	NA	-0.701782	1.47251e-08	1.31247e-06	9.62633
206086_x_at	HFE	3077	Q30201	6	26087508	-0.734447	1.52598e-08	1.35472e-06	9.5915
214955_at	TMPRSS6	164656	Q8IU80	22	-37461478	-0.688914	1.53222e-08	1.35486e-06	9.58752
215222_x_at	MACF1	23499	Q96PK2	1	39547117	0.75582	1.55529e-08	1.36982e-06	9.57293
211490_at	ADRA1A	148	B0ZBD3	8	-26627221	-0.727847	1.56235e-08	1.37062e-06	9.5685
200986_at	SERPING1	710	P05155	11	57365026	2.71588	1.64147e-08	1.42903e-06	9.52027
221839_s_at	UBAP2	55833	Q5T6F2	9	-33921690	0.673655	1.64175e-08	1.42903e-06	9.5201
219935_at	ADAMTS5	11096	Q9UNA0	21	-28290231	1.53785	1.67952e-08	1.45622e-06	9.49789
214880_x_at	CALD1	800	A8K0X1	7	134464163	1.00155	1.70948e-08	1.4672e-06	9.48063
210195_s_at	PSG1	5669	P11464	19	-43371357	-0.781527	1.71165e-08	1.4672e-06	9.47939
222264_at	HNRNPUL2	221092	Q1KMD3	11	-62482221	0.94314	1.71332e-08	1.4672e-06	9.47844
203650_at	PROCR	10544	Q9UNN8	20	33759773	1.23242	1.72125e-08	1.4672e-06	9.47392
204475_at	MMP1	4312	B4DN15	11	-102660640	4.7008	1.72511e-08	1.4672e-06	9.47174
204027_s_at	METTL1	4234	Q53FS9	12	-58162351	1.02859	1.75896e-08	1.48827e-06	9.45276
220914_at	NA	NA	NA	NA	NA	-0.507958	1.76325e-08	1.48827e-06	9.45039
220350_at	ZNF235	9310	Q14590	19	-44790501	-0.759268	1.78296e-08	1.49923e-06	9.43953
206069_s_at	ACADL	33	P28330	2	-211052717	-0.58437	1.80018e-08	1.50802e-06	9.43015
210781_x_at	GRIN1	2902	Q05586	9	140033608	-0.721463	1.82915e-08	1.52655e-06	9.41456
216343_at	PCDHGA3	56112	Q9Y5H0	5	140723600	-0.933688	1.86748e-08	1.55273e-06	9.39431
216856_s_at	DLEU2	8847	NA	13	-50556687	-0.437336	1.91497e-08	1.58629e-06	9.36979
211753_s_at	RLN1	6013	P04808	9	-5334968	-0.728498	1.9345e-08	1.59653e-06	9.35988
209174_s_at	QRICH1	54870	A1L3Z9	3	-49067143	0.526773	1.98513e-08	1.63228e-06	9.33464
210506_at	FUT7	2529	Q11130	9	-139924625	-0.868054	2.05013e-08	1.67952e-06	9.30318
208275_x_at	UTF1	8433	Q5T230	10	135043777	-0.771499	2.08039e-08	1.69807e-06	9.28887
202391_at	BASP1	10409	P80723	5	17217749	2.49096	2.12375e-08	1.72714e-06	9.26873
200600_at	MSN	4478	P26038	X	64887510	3.19116	2.20401e-08	1.78589e-06	9.2325
213450_s_at	ICOSLG	23308	A0N0L8	21	-45646723	-0.754163	2.30585e-08	1.86164e-06	9.18839
220929_at	GALNT8	26290	Q9NY28	12	4829751	-1.13799	2.43552e-08	1.95923e-06	9.13496
210995_s_at	TRIM23	373	P36406	5	-64885508	-0.669508	2.51194e-08	2.01344e-06	9.10478
203307_at	GNL1	2794	B4DYK6	6	-30509155	1.14665	2.56073e-08	2.03947e-06	9.086
202450_s_at	CTSK	1513	P43235	1	-150768686	2.18988	2.56273e-08	2.03947e-06	9.08524
214662_at	WDR43	23160	Q15061	2	29117532	1.04125	2.70516e-08	2.14516e-06	9.03241
205067_at	IL1B	3553	P01584	2	-113587336	1.98916	2.77536e-08	2.19303e-06	9.00739
218586_at	C20orf20	55257	A8C4L5	20	61427804	0.925264	2.79553e-08	2.20116e-06	9.00032
218713_at	NARG2	79664	Q659A1	15	-60711808	-0.869181	2.82845e-08	2.21162e-06	8.98888
201040_at	GNAI2	2771	B3KP24	3	50273646	1.0682	2.82867e-08	2.21162e-06	8.98881
221325_at	KCNK13	56659	B5TJL8	14	90528107	-0.621397	2.88859e-08	2.244e-06	8.96833
212067_s_at	C1R	715	P00736	12	-7187516	2.60759	2.89022e-08	2.244e-06	8.96778
205039_s_at	IKZF1	10320	Q13422	7	50344377	-0.526061	2.93066e-08	2.26117e-06	8.95421
212464_s_at	FN1	2335	P02751	2	-216279384	4.23989	2.93263e-08	2.26117e-06	8.95355
212813_at	JAM3	83700	Q9BX67	11	133938819	1.80102	2.95707e-08	2.27216e-06	8.94545
209967_s_at	CREM	1390	A8K014	10	35415800	0.951321	2.98965e-08	2.28929e-06	8.93475
205100_at	GFPT2	9945	O94808	5	-179727699	1.10558	3.09207e-08	2.35961e-06	8.90185
200771_at	LAMC1	3915	P11047	1	182992594	2.48885	3.10626e-08	2.36235e-06	8.89737
208431_s_at	TUB	7275	P50607	11	8060179	-0.643803	3.12331e-08	2.36723e-06	8.89203
203502_at	BPGM	669	A4D1N9	7	134331530	1.30017	3.17097e-08	2.39521e-06	8.87724
217565_at	GRIA3	2892	P42263	X	122318095	-0.694346	3.20279e-08	2.41107e-06	8.86748
218313_s_at	GALNT7	51809	Q86SF2	4	174089903	-2.59558	3.2605e-08	2.44626e-06	8.85004
216982_x_at	NA	NA	NA	NA	NA	0.701234	3.28178e-08	2.45396e-06	8.84369
212755_at	MON2	23041	Q7Z3U7	12	62860596	-0.581822	3.31041e-08	2.46709e-06	8.8352
219091_s_at	MMRN2	79812	Q9H8L6	10	-88695299	1.4033	3.51902e-08	2.61381e-06	8.77551
203063_at	PPM1F	9647	P49593	22	-22273791	1.09858	3.53303e-08	2.6155e-06	8.77164
56197_at	PLSCR3	57048	Q9NRY6	17	-7293054	0.99175	3.65216e-08	2.69474e-06	8.73924
221748_s_at	TNS1	7145	A1L0S7	2	-218664511	3.32453	3.66944e-08	2.69856e-06	8.73463
219805_at	CXorf56	63932	A8MPX7	X	-118672112	0.624778	3.7281e-08	2.72267e-06	8.71914
219822_at	MTRF1	9617	O75570	13	-41790516	-0.955643	3.73889e-08	2.72267e-06	8.71632
202112_at	VWF	7450	P04275	12	-6058039	2.52612	3.74743e-08	2.72267e-06	8.71409
211748_x_at	PTGDS	5730	P41222	9	139871955	2.14153	3.75366e-08	2.72267e-06	8.71247
204345_at	COL16A1	1307	Q07092	1	-32117847	1.31139	3.76333e-08	2.72267e-06	8.70995
211534_x_at	PTPRN2	5799	Q92932	7	-157331750	-0.754735	3.81627e-08	2.75204e-06	8.69631
202613_at	CTPS	1503	P17812	1	41445006	1.12507	3.82977e-08	2.75286e-06	8.69286
200931_s_at	VCL	7414	B3KXA2	10	75757871	1.36511	3.85449e-08	2.76048e-06	8.68657
200859_x_at	FLNA	2316	P21333	X	-153576899	2.38258	3.86514e-08	2.76048e-06	8.68388
213348_at	CDKN1C	1028	P49918	11	-2904449	1.87398	3.89188e-08	2.7707e-06	8.67715
201339_s_at	SCP2	6342	A6NM69	1	53392900	-1.95061	3.90479e-08	2.77103e-06	8.67391
213254_at	TNRC6B	23112	Q9UPQ9	22	40440820	0.788088	3.91967e-08	2.77276e-06	8.6702
201253_s_at	CDIPT	10423	A8K3L7	16	-29869678	1.23466	3.97713e-08	2.79876e-06	8.65598
220539_at	C10orf92	54777	NA	10	NA	-0.546023	4.00947e-08	2.79876e-06	8.64807
203737_s_at	PPRC1	23082	Q5VV67	10	103892786	1.2909	4.01336e-08	2.79876e-06	8.64712
208393_s_at	RAD50	10111	A5D6Y3	5	131892615	-1.03496	4.01726e-08	2.79876e-06	8.64617
217916_s_at	FAM49B	51571	Q9NUQ9	8	-130853717	0.723096	4.03053e-08	2.79876e-06	8.64295
201522_x_at	NA	NA	NA	NA	NA	1.78276	4.03178e-08	2.79876e-06	8.64265
211535_s_at	FGFR1	2260	P11362	8	-38280848	1.73399	4.04542e-08	2.79951e-06	8.63935
217563_at	CLOCK	9575	O15516	4	-56298659	-0.653123	4.07794e-08	2.81327e-06	8.63153
213884_s_at	TRIM3	10612	O75382	11	-6469843	-0.931095	4.09983e-08	2.81965e-06	8.6263
211588_s_at	NA	NA	NA	NA	NA	-0.757116	4.15381e-08	2.84435e-06	8.61352
217214_s_at	SLC6A2	6530	B4DX48	16	55689541	-0.586681	4.16129e-08	2.84435e-06	8.61177
201042_at	TGM2	7052	P21980	20	-36766352	1.76609	4.27097e-08	2.9104e-06	8.58635
203477_at	COL15A1	1306	P39059	9	101706137	4.05648	4.4194e-08	3.00236e-06	8.55298
207017_at	RAB27B	5874	O00194	18	52495839	-1.22291	4.52925e-08	3.06764e-06	8.529
203173_s_at	C16orf62	57020	Q7Z3J2	16	19567039	0.83279	4.55801e-08	3.07776e-06	8.52282
220861_at	NA	NA	NA	NA	NA	-0.555151	4.62594e-08	3.10749e-06	8.50837
215798_at	ALDH1L1	10840	O75891	3	-125822407	-0.707938	4.62993e-08	3.10749e-06	8.50752
212744_at	BBS4	585	Q96RK4	15	72978525	-0.646063	4.6739e-08	3.12759e-06	8.49829
202729_s_at	LTBP1	4052	B7ZLY3	2	33172368	1.89748	4.73665e-08	3.16006e-06	8.48526
211599_x_at	MET	4233	A1L467	7	116312458	-1.17783	4.7508e-08	3.16006e-06	8.48235
214752_x_at	FLNA	2316	P21333	X	-153576899	2.48646	4.76681e-08	3.16127e-06	8.47907
202084_s_at	SEC14L1	6397	A5PLM6	17	75137004	1.2115	4.9405e-08	3.25834e-06	8.44411
208526_at	OR2F1	26211	Q13607	7	143657019	-0.691918	4.94242e-08	3.25834e-06	8.44373
210869_s_at	MCAM	4162	P43121	11	-119179234	2.29377	4.97873e-08	3.26938e-06	8.43658
203237_s_at	NOTCH3	4854	Q9UM47	19	-15270444	-0.557184	4.98851e-08	3.26938e-06	8.43466
207679_at	PAX3	5077	P23760	2	-223158348	-0.503112	5.12547e-08	3.34929e-06	8.4082
222043_at	CLU	1191	P10909	8	-27454450	2.4157	5.25912e-08	3.42658e-06	8.38306
207836_s_at	RBPMS	11030	Q93062	8	30241943	1.65292	5.28664e-08	3.43009e-06	8.37796
222297_x_at	RPL18	6141	Q07020	19	-49118587	0.666954	5.2953e-08	3.43009e-06	8.37636
206947_at	B3GALT5	10317	Q9Y2C3	21	41029253	-1.04338	5.43273e-08	3.50891e-06	8.35133
214518_at	PDHA2	5161	P29803	4	96761238	-0.807989	5.56116e-08	3.58148e-06	8.32851
203068_at	KLHL21	9903	Q9UJP4	1	-6650784	1.59175	5.66821e-08	3.63991e-06	8.30988
204083_s_at	TPM2	7169	P07951	9	-35682923	4.01848	5.76555e-08	3.68906e-06	8.29325
211719_x_at	FN1	2335	P02751	2	-216279384	4.50697	5.77787e-08	3.68906e-06	8.29116
205140_at	FPGT	8790	A6NMH3	1	74663925	-1.31343	5.80884e-08	3.68997e-06	8.28594
209144_s_at	CBFA2T2	9139	O43439	20	32077927	-0.661306	5.82595e-08	3.68997e-06	8.28307
210386_s_at	MTX1	4580	Q13505	1	155178489	1.05473	5.82897e-08	3.68997e-06	8.28256
207164_s_at	ZNF238	10472	Q99592	1	244214560	-0.570789	5.85033e-08	3.69263e-06	8.27899
211565_at	SH3GL3	6457	Q99963	15	84116090	-0.553726	5.87672e-08	3.69263e-06	8.27459
204030_s_at	SCHIP1	29970	Q9P0W5	3	158991543	1.35828	5.89658e-08	3.69263e-06	8.27129
208335_s_at	DARC	2532	Q16570	1	159174509	2.79059	5.89946e-08	3.69263e-06	8.27082
202332_at	CSNK1E	1454	P49674	22	-38686697	1.16599	5.94194e-08	3.7088e-06	8.26381
203526_s_at	APC	324	B7Z2B6	5	112043217	-0.680507	5.97626e-08	3.71664e-06	8.25818
212072_s_at	CSNK2A1	1457	B4DYS6	20	-463337	0.515346	5.98786e-08	3.71664e-06	8.25629
211349_at	SLC15A1	6564	B2CQT6	13	-99336056	-0.50138	6.02233e-08	3.72765e-06	8.25068
217830_s_at	NSFL1C	55968	A2A2L1	20	-1422812	0.628655	6.20743e-08	3.83158e-06	8.22111
206590_x_at	DRD2	1813	P14416	11	-113280317	-0.640168	6.24634e-08	3.84495e-06	8.215
219025_at	CD248	57124	Q9HCU0	11	-66081957	1.31405	6.31075e-08	3.87389e-06	8.20498
37152_at	PPARD	5467	B4E3V3	6	35310334	1.32614	6.39513e-08	3.91491e-06	8.19201
202283_at	SERPINF1	5176	P36955	17	1665258	2.3788	6.53541e-08	3.98982e-06	8.17081
220473_s_at	ZCCHC4	29063	Q9H5U6	4	25314395	-0.39916	6.59162e-08	4.00834e-06	8.16245
213679_at	TTC30A	92104	Q86WT1	2	-178479026	-0.47407	6.60172e-08	4.00834e-06	8.16095
210367_s_at	PTGES	9536	O14684	9	-132500615	1.53851	6.64111e-08	4.0169e-06	8.15514
209313_at	GPN1	11321	B4DQJ5	2	27851514	0.756177	6.65187e-08	4.0169e-06	8.15356
219635_at	ZNF606	80095	Q8WXB4	19	-58488446	-0.68852	6.7764e-08	4.08104e-06	8.13544
212187_x_at	PTGDS	5730	P41222	9	139871955	2.04937	6.89272e-08	4.13991e-06	8.11881
218310_at	RABGEF1	27342	Q9UJ41	7	66205642	0.78829	6.93235e-08	4.15252e-06	8.11321
213656_s_at	KLC1	3831	Q07866	14	104095524	1.79411	6.96696e-08	4.16206e-06	8.10835
200839_s_at	CTSB	1508	P07858	8	-11700035	1.52577	7.03412e-08	4.19094e-06	8.09898
208089_s_at	TDRD3	81550	Q9H7E2	13	60970590	-0.656962	7.08377e-08	4.20927e-06	8.0921
220715_at	NA	NA	NA	NA	NA	-0.641511	7.11299e-08	4.20994e-06	8.08808
211125_x_at	GRIN1	2902	Q05586	9	140033608	-0.812961	7.12269e-08	4.20994e-06	8.08675
209039_x_at	EHD1	10938	B2R5U3	11	-64620207	0.832643	7.18439e-08	4.23518e-06	8.07833
212349_at	POFUT1	23509	Q9H488	20	30795695	0.749584	7.22988e-08	4.24731e-06	8.07216
209609_s_at	MRPL9	65005	Q9BYD2	1	-151732124	1.43403	7.24308e-08	4.24731e-06	8.07038
220841_s_at	AHI1	54806	Q8N157	6	-135708921	-0.745234	7.28609e-08	4.26131e-06	8.06459
212501_at	CEBPB	1051	P17676	20	48807375	2.26714	7.33358e-08	4.27786e-06	8.05825
221915_s_at	RANBP1	5902	P43487	22	20105023	-0.718253	7.3898e-08	4.29939e-06	8.05079
209519_at	NCBP1	4686	Q09161	9	100395704	-0.442033	7.40962e-08	4.2997e-06	8.04817
212977_at	CXCR7	57007	P25106	2	237478379	2.42806	7.69579e-08	4.45416e-06	8.01115
211086_x_at	NEK1	4750	Q5JXL9	4	-170314428	-0.482028	7.79486e-08	4.49981e-06	7.99866
41553_at	OSGIN2	734	Q9Y236	8	90914095	-0.442484	7.82593e-08	4.50507e-06	7.99477
207459_x_at	GYPB	2994	P06028	4	-144917256	-0.683097	7.84439e-08	4.50507e-06	7.99247
216693_x_at	HDGFRP3	50810	Q9Y3E1	15	-83806815	1.09824	7.8771e-08	4.51222e-06	7.9884
222179_at	NA	NA	NA	NA	NA	-0.59506	8.13763e-08	4.63492e-06	7.95662
212354_at	SULF1	23213	Q8IWU6	8	70378858	1.87122	8.14388e-08	4.63492e-06	7.95587
220770_s_at	C5orf54	63920	Q8IZ13	5	-159820154	-0.6494	8.1537e-08	4.63492e-06	7.95469
221541_at	CRISPLD2	83716	Q9H0B8	16	84853586	2.50418	8.21035e-08	4.65525e-06	7.94793
203719_at	ERCC1	2067	B2RC01	19	-45916692	0.869258	8.33408e-08	4.71341e-06	7.93331
204595_s_at	STC1	6781	P52823	8	-23699433	2.16021	8.47851e-08	4.78295e-06	7.91653
203888_at	THBD	7056	P07204	20	-23026270	1.18112	8.51726e-08	4.79268e-06	7.91208
216145_at	NA	NA	NA	NA	NA	-0.764498	8.65178e-08	4.85611e-06	7.89677
216953_s_at	WT1	7490	B3KSA5	11	-32409324	-0.839492	8.70229e-08	4.86229e-06	7.89108
218574_s_at	LMCD1	29995	Q9NZU5	3	8543510	1.26892	8.70644e-08	4.86229e-06	7.89062
205017_s_at	MBNL2	10150	A2A3S3	13	97874573	-0.968054	8.7456e-08	4.87195e-06	7.88623
216368_s_at	COL4A3	1285	Q01955	2	228029280	-0.624585	9.10787e-08	5.06112e-06	7.84658
204539_s_at	CELSR1	9620	Q9NYQ6	22	-46756730	-0.556782	9.14177e-08	5.06731e-06	7.84295
216442_x_at	FN1	2335	P02751	2	-216279384	3.98683	9.316e-08	5.15108e-06	7.82451
45297_at	EHD2	30846	Q9NZN4	19	48216600	1.16235	9.39443e-08	5.16983e-06	7.81632
210976_s_at	PFKM	5213	P08237	12	48499655	0.967752	9.39631e-08	5.16983e-06	7.81612
219676_at	ZSCAN16	80345	Q9H4T2	6	28092386	-0.764277	9.5616e-08	5.24781e-06	7.79909
203529_at	PPP6C	5537	B7Z2W9	9	-127908852	0.881793	9.61225e-08	5.26265e-06	7.79393
214894_x_at	MACF1	23499	Q96PK2	1	39547117	1.09625	9.68878e-08	5.29155e-06	7.78618
217897_at	FXYD6	53826	Q9H0Q3	11	-117707692	1.23354	9.72915e-08	5.3006e-06	7.78212
201464_x_at	JUN	3725	P05412	1	-59246463	1.86232	9.89165e-08	5.37599e-06	7.76594
213290_at	COL6A2	1292	P12110	21	47518032	1.11481	9.97747e-08	5.40944e-06	7.7575
202019_s_at	LANCL1	10314	B2R602	2	-211295973	-0.819285	1.00897e-07	5.45701e-06	7.74657
219003_s_at	MANEA	79694	Q5SRI9	6	96025412	-0.512962	1.01795e-07	5.49227e-06	7.73791
206473_at	MBTPS2	51360	O43462	X	21857655	-0.594877	1.03161e-07	5.53465e-06	7.72489
221198_at	SCT	6343	P09683	11	-626312	1.12571	1.03352e-07	5.53465e-06	7.72309
204615_x_at	IDI1	3422	Q13907	10	-1085965	-1.79245	1.0346e-07	5.53465e-06	7.72207
208747_s_at	C1S	716	P09871	12	7167979	3.38464	1.03574e-07	5.53465e-06	7.72099
221466_at	P2RY4	5030	P51582	X	-69478015	-0.643172	1.05039e-07	5.59948e-06	7.70727
201908_at	DVL3	1857	Q92997	3	183873283	0.986168	1.05838e-07	5.61565e-06	7.69987
203568_s_at	TRIM38	10475	O00635	6	25963070	-0.703615	1.05916e-07	5.61565e-06	7.69915
206205_at	MPHOSPH9	10198	Q99550	12	-123640947	-0.543476	1.06098e-07	5.61565e-06	7.69747
216477_at	NA	NA	NA	NA	NA	-0.552167	1.07286e-07	5.65335e-06	7.68659
205602_x_at	PSG7	5676	Q13046	19	-43428285	-0.688503	1.07318e-07	5.65335e-06	7.6863
206968_s_at	NFRKB	4798	Q6P4R8	11	-129733670	-0.614916	1.08043e-07	5.67814e-06	7.67972
217118_s_at	KIAA0930	23313	Q6ICG6	22	-45588122	1.3682	1.09718e-07	5.75259e-06	7.6647
221012_s_at	TRIM8	81603	Q9BZR9	10	104404251	1.21496	1.10225e-07	5.76531e-06	7.6602
213004_at	ANGPTL2	23452	Q8NCH7	9	-129849627	1.13228	1.1079e-07	5.76531e-06	7.6552
218982_s_at	NA	NA	NA	NA	NA	1.10961	1.10867e-07	5.76531e-06	7.65452
216624_s_at	MLL	4297	Q03164	11	118307204	-0.62166	1.10996e-07	5.76531e-06	7.65339
214670_at	ZKSCAN1	7586	P17029	7	99613218	-1.62964	1.1154e-07	5.77665e-06	7.64861
216234_s_at	PRKACA	5566	P17612	19	-14202508	-0.650288	1.11733e-07	5.77665e-06	7.64692
202891_at	NIT1	4817	B1AQP4	1	161087861	-0.712103	1.1447e-07	5.89793e-06	7.62327
200005_at	EIF3D	8664	O15371	22	-36906897	0.836919	1.14862e-07	5.89793e-06	7.61994
220890_s_at	DDX47	51202	Q9H0S4	12	12966279	0.936551	1.14872e-07	5.89793e-06	7.61985
215388_s_at	NA	NA	NA	NA	NA	1.87538	1.15932e-07	5.93865e-06	7.61088
205854_at	TULP3	7289	B7Z1E7	12	3000032	1.02129	1.20789e-07	6.17324e-06	7.57079
216874_at	DKFZp686O1327	401014	NA	2	145425533	-0.574303	1.22444e-07	6.24355e-06	7.55749
200675_at	CD81	975	P60033	11	2398546	1.78699	1.23635e-07	6.28986e-06	7.54804
209081_s_at	COL18A1	80781	D3DSM4	21	46825096	1.63865	1.25166e-07	6.34877e-06	7.53602
215496_at	SAMD4A	23034	Q8WW19	14	55034636	-0.848365	1.25634e-07	6.34877e-06	7.53238
215813_s_at	PTGS1	5742	P23219	9	125133228	2.06269	1.25864e-07	6.34877e-06	7.53059
216955_at	TAF1	6872	P21675	X	70586113	-0.643263	1.25933e-07	6.34877e-06	7.53005
204252_at	CDK2	1017	O75100	12	56360555	0.976647	1.26566e-07	6.36628e-06	7.52516
51176_at	MED27	9442	Q6P2C8	9	-134735498	0.70101	1.27027e-07	6.37511e-06	7.5216
202266_at	TDP2	51567	O95551	6	-24650205	-2.68123	1.27851e-07	6.39552e-06	7.51529
208459_s_at	XPO7	23039	Q9UIA9	8	21777179	-1.28059	1.28057e-07	6.39552e-06	7.51371
209748_at	SPAST	6683	E5KRP5	2	32288679	-0.926995	1.28489e-07	6.39552e-06	7.51042
212642_s_at	HIVEP2	3097	P31629	6	-143072604	0.804468	1.28582e-07	6.39552e-06	7.50972
206137_at	RIMS2	9699	B3KX91	8	104512975	-0.578763	1.28927e-07	6.3984e-06	7.5071
216623_x_at	TOX3	27324	B4DRD0	16	-52471917	-3.29028	1.29373e-07	6.40625e-06	7.50373
204871_at	MTERF	7978	Q99551	7	-91502020	-0.59551	1.31253e-07	6.48496e-06	7.48963
210845_s_at	PLAUR	5329	Q03405	19	-44152731	1.70753	1.32656e-07	6.53978e-06	7.47924
206058_at	SLC6A12	6539	B3KWG3	12	-299251	-0.887875	1.3405e-07	6.59391e-06	7.46903
222311_s_at	SCAF4	57466	O95104	21	-33043312	-0.907596	1.34807e-07	6.61651e-06	7.46354
218828_at	PLSCR3	57048	Q9NRY6	17	-7293054	0.927821	1.3559e-07	6.64033e-06	7.45787
217904_s_at	BACE1	23621	P56817	11	-117156416	1.1784	1.35929e-07	6.64235e-06	7.45543
201993_x_at	HNRPDL	9987	O14979	4	-83344348	1.09907	1.36633e-07	6.66214e-06	7.45039
218782_s_at	ATAD2	29028	Q6PL18	8	-124332092	-0.802281	1.37195e-07	6.67491e-06	7.44638
207902_at	IL5RA	3568	Q01344	3	-3133493	-0.64347	1.38471e-07	6.72233e-06	7.43734
216130_at	NA	NA	NA	NA	NA	-0.591515	1.39207e-07	6.74339e-06	7.43215
200665_s_at	SPARC	6678	P09486	5	-151041018	3.2038	1.40457e-07	6.78864e-06	7.42343
216264_s_at	LAMB2	3913	P55268	3	-49158547	1.38245	1.40751e-07	6.78864e-06	7.42138
202374_s_at	RAB3GAP2	25782	A6H8V0	1	-220321609	-0.650177	1.42113e-07	6.83953e-06	7.41198
216919_at	TP53I11	9537	O14683	11	-44953899	-0.718139	1.42988e-07	6.85205e-06	7.40598
214820_at	BRWD1	54014	Q6P2D1	21	-40668365	-0.631809	1.43326e-07	6.85352e-06	7.40367
202499_s_at	SLC2A3	6515	P11169	12	-8071824	1.98918	1.44101e-07	6.86684e-06	7.3984
243_g_at	MAP4	4134	P27816	3	-48014569	0.760542	1.44221e-07	6.86684e-06	7.39759
203230_at	DVL1	1855	O14640	1	-1270658	1.40868	1.44742e-07	6.8752e-06	7.39407
221142_s_at	PECR	55825	Q9BY49	2	-216903110	-1.0789	1.45014e-07	6.8752e-06	7.39224
220292_at	ZNF434	54925	Q9NX65	16	-3432085	-0.774401	1.46226e-07	6.91793e-06	7.38411
215146_s_at	TTC28	23331	Q96AY4	22	-28374003	0.747815	1.50895e-07	7.11294e-06	7.3534
208429_x_at	HNF4A	3172	P41235	20	42984440	-1.02826	1.50986e-07	7.11294e-06	7.35281
211563_s_at	C19orf2	8725	O94763	19	30433424	-0.780871	1.5135e-07	7.11503e-06	7.35046
202628_s_at	SERPINE1	5054	B7Z4S0	7	100770378	2.03964	1.53017e-07	7.17827e-06	7.33976
214496_x_at	MYST4	23522	Q8WYB5	10	76586378	-0.906875	1.53682e-07	7.19432e-06	7.33553
211160_x_at	ACTN1	87	B3V8S3	14	-69340840	1.44831	1.54082e-07	7.19794e-06	7.33298
201105_at	LGALS1	3956	P09382	22	38071612	2.91669	1.54523e-07	7.2014e-06	7.33019
205665_at	TSPAN9	10867	O75954	12	3186520	0.696302	1.54803e-07	7.2014e-06	7.32843
209651_at	TGFB1I1	7041	O43294	16	31483475	2.87517	1.56652e-07	7.26725e-06	7.31683
219520_s_at	WWC3	55841	Q9ULE0	X	9983794	1.16123	1.56965e-07	7.26725e-06	7.31488
215212_at	NA	NA	NA	NA	NA	0.409177	1.57197e-07	7.26725e-06	7.31344
205382_s_at	CFD	1675	P00746	19	859664	2.37803	1.59812e-07	7.37285e-06	7.29732
201174_s_at	TERF2IP	54386	Q9NYB0	16	75681634	0.758734	1.60987e-07	7.41172e-06	7.29017
207986_x_at	CYB561	1534	B3KTA1	17	-61509665	-0.666909	1.61952e-07	7.44079e-06	7.28433
220501_at	ACTL7A	10881	Q9Y615	9	111624602	-0.733385	1.62389e-07	7.44551e-06	7.28169
213034_at	SIK3	23387	Q9Y2K2	11	-116714119	1.1877	1.63059e-07	7.45092e-06	7.27767
212372_at	MYH10	4628	P35580	17	-8377531	1.77418	1.63176e-07	7.45092e-06	7.27697
218470_at	YARS2	51067	Q9Y2Z4	12	-32899478	0.615264	1.6571e-07	7.55116e-06	7.26192
204896_s_at	PTGER4	5734	A0PJF5	5	40680031	-1.30596	1.66207e-07	7.55836e-06	7.25899
204619_s_at	VCAN	1462	P13611	5	82767492	1.36443	1.67465e-07	7.60006e-06	7.25163
221304_at	NA	NA	NA	NA	NA	-1.0665	1.69363e-07	7.64868e-06	7.24062
214938_x_at	HMGB1	3146	P09429	13	-31032880	-0.593339	1.69495e-07	7.64868e-06	7.23986
217015_at	RBBP4	5928	Q09028	1	33116748	-0.508258	1.6961e-07	7.64868e-06	7.2392
213800_at	CFH	3075	P08603	1	196621007	1.95513	1.6991e-07	7.64868e-06	7.23747
211665_s_at	SOS2	6655	Q07890	14	-50583846	-0.89851	1.72896e-07	7.7588e-06	7.22046
210495_x_at	FN1	2335	P02751	2	-216279384	3.76321	1.73052e-07	7.7588e-06	7.21957
204682_at	LTBP2	4053	Q14767	14	-74964888	1.75855	1.77481e-07	7.93501e-06	7.19489
214801_at	NA	NA	NA	NA	NA	0.823077	1.77695e-07	7.93501e-06	7.19371
217351_at	NA	NA	NA	NA	NA	-0.72886	1.79012e-07	7.97786e-06	7.1865
216431_at	NA	NA	NA	NA	NA	-0.874877	1.80133e-07	8.01179e-06	7.1804
219243_at	GIMAP4	55303	Q9NUV9	7	150264457	1.26131	1.81752e-07	8.03681e-06	7.17166
219979_s_at	C11orf73	51501	Q53FT3	11	86013252	0.861946	1.81821e-07	8.03681e-06	7.17129
207744_at	NA	NA	NA	NA	NA	-0.387945	1.82112e-07	8.03681e-06	7.16973
217966_s_at	FAM129A	116496	Q9BZQ8	1	-184760166	1.99605	1.82644e-07	8.03681e-06	7.16688
215923_s_at	PSD4	23550	Q8NDX1	2	113931559	-1.18031	1.82759e-07	8.03681e-06	7.16627
212915_at	PDZRN3	23024	Q9UPQ7	3	-73431651	1.97969	1.83039e-07	8.03681e-06	7.16477
217057_s_at	GNAS	2778	A6NI00	20	57414794	-0.745945	1.83271e-07	8.03681e-06	7.16353
208730_x_at	RAB2A	5862	P61019	8	61429558	1.91811	1.83622e-07	8.03681e-06	7.16166
57715_at	CALHM2	51063	Q9HA72	10	-105206544	0.943239	1.83942e-07	8.03681e-06	7.15996
202644_s_at	TNFAIP3	7128	P21580	6	138188580	1.96751	1.91065e-07	8.29919e-06	7.12285
217441_at	USP33	23032	Q8TEY7	1	-78177339	-0.769584	1.91469e-07	8.29919e-06	7.12079
202887_s_at	DDIT4	54541	Q9NX09	10	74033676	2.05192	1.91736e-07	8.29919e-06	7.11943
212429_s_at	GTF3C2	2976	Q8WUA4	2	-27548720	0.797318	1.91778e-07	8.29919e-06	7.11921
209454_s_at	TEAD3	7005	Q99594	6	-35441375	0.839116	1.91809e-07	8.29919e-06	7.11905
207476_at	NA	NA	NA	NA	NA	0.715862	1.92455e-07	8.30531e-06	7.11577
219462_at	TMEM53	79639	Q6P2H8	1	-45119501	-0.75019	1.92696e-07	8.30531e-06	7.11455
213183_s_at	CDKN1C	1028	P49918	11	-2904449	0.598187	1.94202e-07	8.35407e-06	7.10694
202681_at	USP4	7375	Q08AK7	3	-49314576	0.752067	1.98255e-07	8.51196e-06	7.08677
221710_x_at	FAM176B	55194	Q9NVM1	1	-36787631	1.15906	2.00093e-07	8.57435e-06	7.07776
210990_s_at	LAMA4	3910	Q16363	6	-112574985	-0.573463	2.01329e-07	8.60817e-06	7.07174
209765_at	ADAM19	8728	Q8TBU7	5	-156904312	0.874965	2.01654e-07	8.60817e-06	7.07016
203917_at	CXADR	1525	P78310	21	18885329	-1.7424	2.03045e-07	8.65098e-06	7.06345
201494_at	PRCP	5547	A8MU24	11	-82535409	1.43008	2.03517e-07	8.65453e-06	7.06118
217762_s_at	RAB31	11031	Q13636	18	9708227	2.68966	2.04409e-07	8.67588e-06	7.05691
211587_x_at	CHRNA3	1136	P32297	15	-78887646	-0.641817	2.10874e-07	8.93327e-06	7.0265
201345_s_at	UBE2D2	7322	P62837	5	138940750	1.12037	2.16314e-07	9.14637e-06	7.00162
214994_at	APOBEC3F	200316	Q6ICH3	22	39436672	0.869867	2.18465e-07	9.21982e-06	6.99195
219043_s_at	NA	NA	NA	NA	NA	0.956005	2.19563e-07	9.24734e-06	6.98706
218294_s_at	NUP50	10762	Q9UKX7	22	45559725	-1.32588	2.19948e-07	9.24734e-06	6.98535
216414_at	NA	NA	NA	NA	NA	-0.614736	2.20966e-07	9.26003e-06	6.98084
206932_at	CH25H	9023	O95992	10	-90965695	0.94157	2.21428e-07	9.26003e-06	6.9788
207364_at	TEX28	1527	O15482	X	-153498932	-0.817237	2.2157e-07	9.26003e-06	6.97817
204291_at	ZNF518A	9849	Q6AHZ1	10	97889471	-1.07285	2.21912e-07	9.26003e-06	6.97667
221974_at	IPW	3653	NA	15	25361691	0.781263	2.24596e-07	9.35454e-06	6.96492
201792_at	AEBP1	165	Q8IUX7	7	44143959	1.90652	2.26384e-07	9.4114e-06	6.95718
205128_x_at	PTGS1	5742	P23219	9	125133228	1.69513	2.27254e-07	9.42998e-06	6.95343
216200_at	PLEKHM1	9842	Q9Y4G2	17	-43513266	0.786897	2.28179e-07	9.45078e-06	6.94946
218351_at	COMMD8	54951	Q9NX08	4	-47452814	-1.38368	2.2869e-07	9.45328e-06	6.94728
209777_s_at	SLC19A1	6573	P41440	21	-46934628	-0.82227	2.29088e-07	9.45328e-06	6.94558
207780_at	CYLC2	1539	Q14093	9	105757592	-0.49064	2.3077e-07	9.50507e-06	6.93844
202995_s_at	FBLN1	2192	P23142	22	45898718	2.60663	2.31652e-07	9.5238e-06	6.93471
202741_at	PRKACB	5567	B2RB89	1	84543744	-2.32102	2.3456e-07	9.62559e-06	6.92253
201359_at	COPB1	1315	P53618	11	-14479048	-1.07662	2.37104e-07	9.71212e-06	6.91199
212423_at	ZCCHC24	219654	Q8N2G6	10	-81142084	1.31242	2.38315e-07	9.72632e-06	6.90702
221781_s_at	DNAJC10	54431	Q8IXB1	2	183580998	-1.28331	2.38324e-07	9.72632e-06	6.90698
208179_x_at	KIR2DL3	3804	E3NZD8	19	55249973	-0.709079	2.39954e-07	9.77496e-06	6.90032
202082_s_at	SEC14L1	6397	A5PLM6	17	75137004	1.9915	2.42626e-07	9.86575e-06	6.88951
202202_s_at	LAMA4	3910	Q16363	6	-112574985	2.60351	2.46342e-07	9.9986e-06	6.87466
201684_s_at	TOX4	9878	O94842	14	21945334	0.783071	2.49775e-07	1.01132e-05	6.86114
209524_at	HDGFRP3	50810	Q9Y3E1	15	-83806815	1.52181	2.50074e-07	1.01132e-05	6.85998
221301_at	C6orf27	80737	Q9Y334	6	-31733371	-0.551654	2.51775e-07	1.01636e-05	6.85335
217737_x_at	C20orf43	51507	Q9BY42	20	55043646	0.881227	2.54503e-07	1.02399e-05	6.84283
201601_x_at	IFITM1	8519	P13164	11	313990	2.2548	2.54965e-07	1.02399e-05	6.84106
208971_at	UROD	7389	P06132	1	45477804	0.753486	2.55045e-07	1.02399e-05	6.84075
213907_at	EEF1E1	9521	C9JLK5	6	-8079635	-0.497433	2.55612e-07	1.02443e-05	6.83858
212379_at	GART	2618	P22102	21	-34896315	-0.601279	2.58172e-07	1.03151e-05	6.82885
58696_at	EXOSC4	54512	Q9NPD3	8	145133521	0.914853	2.58305e-07	1.03151e-05	6.82835
214541_s_at	QKI	9444	Q8WY44	6	163835674	-0.672583	2.59529e-07	1.03272e-05	6.82373
211331_x_at	HFE	3077	Q30201	6	26087508	-0.614098	2.59535e-07	1.03272e-05	6.82371
64064_at	GIMAP5	55340	Q96F15	7	150434450	0.661132	2.60476e-07	1.03462e-05	6.82017
220303_at	PDZD3	79849	B0YJ61	11	119056165	-1.46439	2.62422e-07	1.03905e-05	6.8129
206249_at	MAP3K13	9175	O43283	3	185080969	-0.860523	2.62525e-07	1.03905e-05	6.81252
221319_at	PCDHB8	56128	Q9UN66	5	140557429	-0.502217	2.63447e-07	1.04085e-05	6.8091
213541_s_at	ERG	2078	B4DN83	21	-39751951	1.12664	2.64127e-07	1.04169e-05	6.80658
206071_s_at	EPHA3	2042	P29320	3	89156673	-0.475568	2.65507e-07	1.04436e-05	6.80149
220591_s_at	EFHC2	80258	Q5JST6	X	-44007128	-0.745174	2.65785e-07	1.04436e-05	6.80046
210421_s_at	SLC24A1	9187	O60721	15	65914269	-0.501	2.6621e-07	1.04436e-05	6.79891
208156_x_at	EPPK1	83481	P58107	8	-144939911	1.05359	2.68687e-07	1.04672e-05	6.78986
40687_at	GJA4	2701	P35212	1	35258598	0.955182	2.6885e-07	1.04672e-05	6.78927
204432_at	SOX12	6666	O15370	20	306238	0.568866	2.6888e-07	1.04672e-05	6.78916
210762_s_at	DLC1	10395	A8K119	8	-13162117	2.24728	2.69404e-07	1.04672e-05	6.78726
215570_s_at	NA	NA	NA	NA	NA	-0.615287	2.69892e-07	1.04672e-05	6.78549
204796_at	EML1	2009	O00423	14	100259744	0.813272	2.70076e-07	1.04672e-05	6.78482
209818_s_at	HABP4	22927	Q5JVS0	9	99212413	0.55309	2.70101e-07	1.04672e-05	6.78473
221241_s_at	BCL2L14	79370	Q9BZR8	12	12223877	-1.56423	2.72329e-07	1.05353e-05	6.77671
218993_at	RNMTL1	55178	Q9HC36	17	685512	0.958995	2.73468e-07	1.0561e-05	6.77263
210411_s_at	GRIN2B	2904	Q13224	12	-13714409	-0.565158	2.75924e-07	1.06374e-05	6.7639
221421_s_at	ADAMTS12	81792	P58397	5	-33527286	-0.749535	2.78986e-07	1.07369e-05	6.75313
207026_s_at	ATP2B3	492	Q16720	X	152801579	-0.89395	2.81783e-07	1.08258e-05	6.74338
222136_x_at	ZNF43	7594	P17038	19	-21987752	-0.506271	2.86144e-07	1.09744e-05	6.72838
205619_s_at	MEOX1	4222	A8MWF9	17	-41717766	1.39105	2.88728e-07	1.10545e-05	6.7196
213793_s_at	HOMER1	9456	Q5U5K4	5	-78669786	1.25486	2.8953e-07	1.10662e-05	6.71689
220765_s_at	LIMS2	55679	B3KNZ3	2	-128395996	1.31137	2.90066e-07	1.10677e-05	6.71509
217298_at	NA	NA	NA	NA	NA	-0.765531	2.91735e-07	1.11124e-05	6.70948
209320_at	ADCY3	109	B3KT86	2	-25042040	0.727467	2.92924e-07	1.11386e-05	6.70551
218157_x_at	CDC42SE1	56882	Q9NRR8	1	-151023448	1.48187	2.93871e-07	1.11509e-05	6.70236
216271_x_at	SYDE1	85360	Q6ZW31	19	15218213	-0.811874	2.94766e-07	1.11509e-05	6.69939
201809_s_at	ENG	2022	P17813	9	-130577291	1.7541	2.94772e-07	1.11509e-05	6.69937
204099_at	SMARCD3	6604	Q6STE5	7	-150936059	0.985572	2.95248e-07	1.11509e-05	6.6978
204160_s_at	ENPP4	22875	Q9Y6X5	6	46097700	-2.00947	2.95804e-07	1.1153e-05	6.69596
218962_s_at	TMEM168	64418	Q9H0V1	7	-112405788	-1.45958	2.97809e-07	1.12096e-05	6.68936
212238_at	ASXL1	171023	Q498B9	20	30946146	0.718578	2.98627e-07	1.12214e-05	6.68668
215482_s_at	EIF2B4	8890	Q9UI10	2	-27587220	0.865127	2.9915e-07	1.12221e-05	6.68497
203859_s_at	PALM	5064	O75781	19	708952	0.869219	3.03388e-07	1.1362e-05	6.67124
215734_at	IZUMO4	113177	A7RA93	19	2096867	-0.725132	3.0579e-07	1.14327e-05	6.66353
210028_s_at	ORC3	23595	B4E025	6	88299842	-0.764531	3.09925e-07	1.15596e-05	6.65042
208516_at	MTNR1B	4544	P49286	11	92702788	-0.619003	3.10221e-07	1.15596e-05	6.64949
217769_s_at	POMP	51371	D6MXU3	13	29233240	0.666696	3.13216e-07	1.1642e-05	6.6401
203853_s_at	GAB2	9846	A7MD36	11	-77926336	0.743198	3.13734e-07	1.1642e-05	6.63849
207731_at	NA	NA	NA	NA	NA	-0.591042	3.13999e-07	1.1642e-05	6.63766
203240_at	FCGBP	8857	Q9Y6R7	19	-40353963	-3.39447	3.17613e-07	1.17564e-05	6.62649
217764_s_at	RAB31	11031	Q13636	18	9708227	2.62433	3.20159e-07	1.1831e-05	6.61869
207767_s_at	EGR4	1961	B2RAE3	2	-73518057	-0.836896	3.21858e-07	1.18741e-05	6.61352
215833_s_at	SPPL2B	56928	Q8TCT7	19	2328628	-1.27283	3.24169e-07	1.19396e-05	6.60654
209335_at	DCN	1634	P07585	12	-91539035	2.45136	3.2584e-07	1.19813e-05	6.60151
47571_at	ZNF236	7776	Q9UL36	18	74536115	-0.605405	3.2681e-07	1.19972e-05	6.59861
205800_at	SLC3A1	6519	Q07837	2	44502596	-0.483729	3.28494e-07	1.20392e-05	6.59359
208330_at	ALX4	60529	Q9H161	11	-44282277	-0.650204	3.31536e-07	1.21307e-05	6.58459
204794_at	DUSP2	1844	Q05923	2	-96808916	1.15967	3.35998e-07	1.2265e-05	6.57154
209536_s_at	EHD4	30844	A8K9B9	15	-42191640	1.28711	3.36307e-07	1.2265e-05	6.57064
211754_s_at	SLC25A17	10478	O43808	22	-41165640	0.748053	3.3702e-07	1.22707e-05	6.56857
204890_s_at	LCK	3932	P06239	1	32716839	-0.841811	3.37564e-07	1.22707e-05	6.56699
205239_at	AREG	374	P15514	4	75310852	2.50095	3.3826e-07	1.2276e-05	6.56499
214410_at	TRPM1	4308	Q6PE48	15	-31293552	-0.574924	3.40361e-07	1.23321e-05	6.55894
203957_at	E2F6	1876	O75461	2	-11584501	0.769265	3.41546e-07	1.2355e-05	6.55554
219548_at	ZNF16	7564	P17020	8	-146155745	0.542293	3.42752e-07	1.2361e-05	6.5521
207147_at	DLX2	1746	Q07687	2	-172964166	-0.392776	3.42822e-07	1.2361e-05	6.5519
210022_at	PCGF1	84759	Q9BSM1	2	-74732177	-0.612315	3.46899e-07	1.24878e-05	6.54036
221357_at	CHRM4	1132	P08173	11	-46406639	-0.839494	3.50985e-07	1.25813e-05	6.52892
214427_at	NOP2	4839	P46087	12	-6666036	0.842848	3.5176e-07	1.25813e-05	6.52677
201859_at	SRGN	5552	P10124	10	70847827	2.74433	3.51873e-07	1.25813e-05	6.52645
219196_at	SCG3	29106	B4DK99	15	51973549	-0.381332	3.51916e-07	1.25813e-05	6.52634
205811_at	POLG2	11232	E5KS15	17	-62473903	-0.501873	3.5232e-07	1.25813e-05	6.52521
201162_at	IGFBP7	3490	Q16270	4	-57897245	2.49034	3.52913e-07	1.25823e-05	6.52357
221585_at	CACNG4	27092	Q9UBN1	17	64961012	-0.544715	3.54301e-07	1.26116e-05	6.51974
211663_x_at	PTGDS	5730	P41222	9	139871955	1.58549	3.55375e-07	1.26297e-05	6.51678
205371_s_at	DBT	1629	P11182	1	-100652478	-0.668032	3.58548e-07	1.27084e-05	6.5081
209959_at	NR4A3	8013	Q92570	9	102584136	1.13124	3.59147e-07	1.27084e-05	6.50647
216770_at	NA	NA	NA	NA	NA	-0.449637	3.59301e-07	1.27084e-05	6.50606
217767_at	C3	718	P01024	19	-6677846	2.67829	3.65496e-07	1.28806e-05	6.48936
209477_at	EMD	2010	P50402	X	153607596	1.35516	3.65507e-07	1.28806e-05	6.48933
221034_s_at	TEX13B	56156	Q9BXU2	X	-107224093	-0.683308	3.66461e-07	1.28806e-05	6.48679
203887_s_at	THBD	7056	P07204	20	-23026270	2.90538	3.66481e-07	1.28806e-05	6.48673
208474_at	CLDN6	9074	P56747	16	-3064713	-0.782687	3.67645e-07	1.29011e-05	6.48364
214417_s_at	FETUB	26998	Q9UGM5	3	186358148	-0.559424	3.68767e-07	1.29034e-05	6.48066
219315_s_at	TMEM204	79652	Q9BSN7	16	1584230	1.38177	3.68866e-07	1.29034e-05	6.4804
201885_s_at	CYB5R3	1727	B7Z7L3	22	-43013846	0.623398	3.76334e-07	1.3144e-05	6.46083
208633_s_at	MACF1	23499	Q96PK2	1	39547117	0.927957	3.79614e-07	1.32378e-05	6.45235
217471_at	NA	NA	NA	NA	NA	-0.651331	3.86612e-07	1.3451e-05	6.43452
212521_s_at	PDE8A	5151	O60658	15	85525204	-0.821311	3.86937e-07	1.3451e-05	6.4337
210848_at	NA	NA	NA	NA	NA	-0.621067	3.92498e-07	1.36231e-05	6.41976
201150_s_at	TIMP3	7078	P35625	22	33196801	3.29925	3.97834e-07	1.37868e-05	6.40658
211260_at	BMP7	655	A8K571	20	-55743808	-0.595359	4.05001e-07	1.40118e-05	6.38914
205233_s_at	PAFAH2	5051	Q99487	1	-26286259	-1.08453	4.05582e-07	1.40118e-05	6.38775
213891_s_at	TCF4	6925	B3KVA4	18	-52889561	1.94973	4.13087e-07	1.42291e-05	6.36984
203785_s_at	DDX28	55794	Q9NUL7	16	-68055178	0.899391	4.1315e-07	1.42291e-05	6.36969
204958_at	PLK3	1263	Q9H4B4	1	45266035	1.28627	4.20119e-07	1.44116e-05	6.35336
204894_s_at	AOC3	8639	Q16853	17	41003200	2.09788	4.2045e-07	1.44116e-05	6.35259
212144_at	SUN2	25777	B0QY62	22	-39130734	0.921087	4.21419e-07	1.44116e-05	6.35034
217035_at	SKAP2	8935	A4D173	7	-26706689	-0.525667	4.22393e-07	1.44116e-05	6.34809
200728_at	ACTR2	10097	P61160	2	65454828	-1.16715	4.22973e-07	1.44116e-05	6.34675
200924_s_at	SLC3A2	6520	P08195	11	62623517	0.96905	4.23623e-07	1.44116e-05	6.34525
208858_s_at	ESYT1	23344	Q9BSJ8	12	56521985	1.12089	4.24311e-07	1.44116e-05	6.34367
210962_s_at	AKAP9	10142	Q5GIA7	7	91570188	-1.87359	4.25328e-07	1.44116e-05	6.34133
204904_at	GJA4	2701	P35212	1	35258598	0.864381	4.25354e-07	1.44116e-05	6.34127
208245_at	RAB9BP1	9366	NA	5	104435174	-0.359531	4.25563e-07	1.44116e-05	6.34079
213807_x_at	MET	4233	A1L467	7	116312458	-0.847414	4.25564e-07	1.44116e-05	6.34079
205112_at	PLCE1	51196	A8K1D7	10	95753745	-1.61813	4.26278e-07	1.44139e-05	6.33915
34478_at	RAB11B	9230	Q15907	19	8455204	-0.769575	4.30711e-07	1.45417e-05	6.32905
220441_at	DNAJC22	79962	Q8N4W6	12	49741040	-1.41801	4.31449e-07	1.45446e-05	6.32738
219170_at	FSD1	79187	Q9BTV5	19	4304590	-0.573795	4.32215e-07	1.45462e-05	6.32564
212387_at	TCF4	6925	B3KVA4	18	-52889561	1.70096	4.32802e-07	1.45462e-05	6.32432
201677_at	C3orf37	56941	Q96FZ2	3	128997683	0.74509	4.3417e-07	1.45702e-05	6.32124
214616_at	HIST1H3E	8353	P68431	6	26225382	-0.856583	4.37634e-07	1.46644e-05	6.31348
203339_at	SLC25A12	8604	O75746	2	-172639914	0.737026	4.42281e-07	1.47978e-05	6.30317
205882_x_at	ADD3	120	Q5VU08	10	111765725	-1.87045	4.42962e-07	1.47984e-05	6.30166
48659_at	MIIP	60672	Q5JXC2	1	12079511	-0.46627	4.47551e-07	1.49293e-05	6.2916
202796_at	SYNPO	11346	Q8N3V7	5	149980641	1.25922	4.49648e-07	1.49768e-05	6.28704
207827_x_at	SNCA	6622	P37840	4	-90645250	1.14619	4.54847e-07	1.51274e-05	6.27581
215992_s_at	RAPGEF2	9693	Q9Y4G8	4	160188997	-0.588975	4.57232e-07	1.5184e-05	6.27071
220965_s_at	RSPH6A	81492	Q9H0K4	19	-46298968	-0.802062	4.58366e-07	1.5199e-05	6.26829
212687_at	LIMS1	3987	B7Z483	2	109150856	0.968786	4.6201e-07	1.5288e-05	6.26056
204079_at	TPST2	8459	O60704	22	-26921715	1.30067	4.62419e-07	1.5288e-05	6.25969
213746_s_at	FLNA	2316	P21333	X	-153576899	2.55143	4.6368e-07	1.53069e-05	6.25704
218486_at	KLF11	8462	B4DZE7	2	10183681	1.07992	4.67854e-07	1.54175e-05	6.24828
207493_x_at	NA	NA	NA	NA	NA	-0.79351	4.68413e-07	1.54175e-05	6.24712
210810_s_at	SLC6A5	9152	Q4VAM4	11	20620945	-0.583566	4.69983e-07	1.54464e-05	6.24385
222321_at	AGTR2	186	P50052	X	115301957	-0.546163	4.71942e-07	1.54879e-05	6.23979
201041_s_at	DUSP1	1843	B4DU40	5	-172195094	2.89248	4.7808e-07	1.56663e-05	6.22718
202010_s_at	ZNF410	57862	Q86VK4	14	74353585	0.56354	4.79272e-07	1.56823e-05	6.22474
201465_s_at	JUN	3725	P05412	1	-59246463	1.42962	4.82172e-07	1.5754e-05	6.21885
217618_x_at	HUS1	3364	A4D2F2	7	-48003782	-0.572134	4.88407e-07	1.59234e-05	6.20631
208982_at	PECAM1	5175	P16284	17	-62399863	2.42806	4.89369e-07	1.59234e-05	6.20439
203203_s_at	KRR1	11103	A0JLP0	12	-75891420	-0.671479	4.89499e-07	1.59234e-05	6.20413
202409_at	NA	NA	NA	NA	NA	1.83901	4.91136e-07	1.59533e-05	6.20087
214655_at	GPR6	2830	P46095	6	110300297	-0.496434	4.9298e-07	1.59899e-05	6.19721
217652_at	MAU2	23383	Q9Y6X3	19	19431629	-0.529864	4.95053e-07	1.60338e-05	6.19312
207126_x_at	NA	NA	NA	NA	NA	-2.20435	5.06452e-07	1.63792e-05	6.17089
212452_x_at	MYST4	23522	Q8WYB5	10	76586378	-0.791455	5.12008e-07	1.65349e-05	6.16024
211463_at	ZIC4	84107	B4DF89	3	-147103834	-0.53279	5.13809e-07	1.6569e-05	6.15681
220229_s_at	AP4E1	23431	Q9UPM8	15	51200945	-0.44318	5.19495e-07	1.67282e-05	6.14607
202261_at	VPS72	6944	Q15906	1	-151148933	0.844507	5.24193e-07	1.68551e-05	6.13728
37079_at	NUS1P3	11049	NA	13	NA	-0.52712	5.27024e-07	1.69217e-05	6.13202
219024_at	PLEKHA1	59338	B3KQ55	10	124134219	-1.35141	5.2918e-07	1.69665e-05	6.12803
201109_s_at	THBS1	7057	P07996	15	39873279	2.02566	5.30379e-07	1.69805e-05	6.12582
217991_x_at	SSBP3	23648	Q9BWW4	1	-54692195	-0.873798	5.35127e-07	1.71079e-05	6.11712
206724_at	CBX4	8535	O00257	17	-77806955	-0.741406	5.36987e-07	1.71428e-05	6.11374
217180_at	NA	NA	NA	NA	NA	-0.629432	5.42084e-07	1.72808e-05	6.10451
208788_at	ELOVL5	60481	Q9NYP7	6	-53132195	2.24388	5.48069e-07	1.7441e-05	6.09379
212386_at	TCF4	6925	B3KVA4	18	-52889561	1.93268	5.48676e-07	1.7441e-05	6.09271
206942_s_at	PMCH	5367	P20382	12	-102590238	-0.612087	5.52755e-07	1.75456e-05	6.08548
222122_s_at	THOC2	57187	Q8NI27	X	-122734412	-1.15043	5.54955e-07	1.75904e-05	6.08161
40420_at	STK10	6793	O94804	5	-171469073	0.818908	5.56043e-07	1.75999e-05	6.07969
212777_at	SOS1	6654	Q07889	2	-39208691	-0.738429	5.56964e-07	1.7604e-05	6.07808
208227_x_at	ADAM22	53616	Q08AL8	7	87563701	-0.694951	5.58434e-07	1.76109e-05	6.0755
214124_x_at	FGFR1OP	11116	O95684	6	167412815	-0.978258	5.58763e-07	1.76109e-05	6.07493
220048_at	EDAR	10913	Q9UNE0	2	-109510930	-0.647073	5.6303e-07	1.77203e-05	6.0675
201147_s_at	TIMP3	7078	P35625	22	33196801	1.94794	5.64839e-07	1.77522e-05	6.06437
204054_at	PTEN	5728	P60484	10	89623194	-0.844789	5.66927e-07	1.77927e-05	6.06077
209161_at	PRPF4	9128	O43172	9	116037973	0.75775	5.69573e-07	1.7823e-05	6.05622
221258_s_at	KIF18A	81930	Q8NI77	11	-28042162	-0.42477	5.69751e-07	1.7823e-05	6.05592
213075_at	OLFML2A	169611	Q68BL7	9	127539436	1.12657	5.70504e-07	1.7823e-05	6.05463
205510_s_at	FLJ10038	55056	NA	15	-50641136	0.692464	5.71092e-07	1.7823e-05	6.05362
209067_s_at	HNRPDL	9987	O14979	4	-83344348	1.3252	5.74705e-07	1.79107e-05	6.04747
211851_x_at	BRCA1	672	P38398	17	-41196312	-0.704628	5.759e-07	1.79229e-05	6.04544
215242_at	PIGC	5279	Q92535	1	-172410597	-0.426178	5.79618e-07	1.80134e-05	6.03916
218573_at	MAGEH1	28986	Q9H213	X	55478537	1.12868	5.80912e-07	1.80285e-05	6.03698
220773_s_at	GPHN	10243	Q9NQX3	14	66974124	-0.863276	5.82139e-07	1.80415e-05	6.03492
203427_at	ASF1A	25842	Q9Y294	6	119215240	-1.29615	5.86591e-07	1.81542e-05	6.02748
218656_s_at	LHFP	10186	Q9Y693	13	-39917029	2.18642	5.88065e-07	1.81718e-05	6.02504
215499_at	MAP2K3	5606	P46734	17	21187967	1.1854	5.88791e-07	1.81718e-05	6.02383
201430_s_at	DPYSL3	1809	B3SXQ8	5	-146770370	1.81612	5.93229e-07	1.82834e-05	6.0165
219192_at	UBAP2	55833	Q5T6F2	9	-33921690	1.24906	5.95149e-07	1.83173e-05	6.01335
222192_s_at	C2orf43	60526	Q9H6V9	2	-20884818	-1.08327	5.97572e-07	1.83581e-05	6.00938
214774_x_at	TOX3	27324	B4DRD0	16	-52471917	-3.24208	5.98578e-07	1.83581e-05	6.00774
201288_at	ARHGDIB	397	P52566	12	-15094949	1.64651	5.98947e-07	1.83581e-05	6.00714
212722_s_at	JMJD6	23210	Q6NYC1	17	-74714526	0.814061	6.01262e-07	1.84031e-05	6.00337
215755_at	NA	NA	NA	NA	NA	-0.451677	6.02068e-07	1.84031e-05	6.00206
212226_s_at	PPAP2B	8613	O14495	1	-56960432	1.82243	6.03259e-07	1.84143e-05	6.00013
200982_s_at	ANXA6	309	B7Z8A7	5	-150480269	1.92152	6.04407e-07	1.84241e-05	5.99828
214022_s_at	IFITM1	8519	P13164	11	313990	2.17089	6.06291e-07	1.84563e-05	5.99524
212362_at	ATP2A2	488	P16615	12	110719031	-0.776318	6.10206e-07	1.85317e-05	5.98896
215971_at	NA	NA	NA	NA	NA	-0.652223	6.10967e-07	1.85317e-05	5.98774
213659_at	ZNF75D	7626	A6NK62	X	-134419723	-0.672345	6.11264e-07	1.85317e-05	5.98727
202133_at	WWTR1	25937	Q9GZV5	3	-149235021	2.06609	6.12266e-07	1.85368e-05	5.98567
215354_s_at	PELP1	27043	Q8IZL8	17	-4574679	0.865009	6.14763e-07	1.85735e-05	5.98169
203005_at	LTBR	4055	P36941	12	6493356	1.14328	6.15143e-07	1.85735e-05	5.98109
209804_at	DCLRE1A	9937	Q6PJP8	10	-115594483	-0.737202	6.23598e-07	1.88033e-05	5.96777
217939_s_at	AFTPH	54812	Q53GW0	2	64751438	-0.63032	6.24593e-07	1.88079e-05	5.96621
211245_x_at	KIR2DL4	3805	Q99706	19	55315066	-0.633676	6.29559e-07	1.89318e-05	5.95848
201941_at	CPD	1362	B7ZAU4	17	28705983	-1.87813	6.32844e-07	1.89839e-05	5.9534
216337_at	NA	NA	NA	NA	NA	-0.585281	6.32997e-07	1.89839e-05	5.95316
203519_s_at	UPF2	26019	Q9HAU5	10	-11962021	-0.92181	6.35061e-07	1.90202e-05	5.94999
217018_at	NA	NA	NA	NA	NA	-0.763648	6.3705e-07	1.90542e-05	5.94693
204667_at	FOXA1	3169	P55317	14	-38059192	-1.0184	6.40158e-07	1.91215e-05	5.94218
219769_at	INCENP	3619	Q9NQS7	11	61891444	-0.493605	6.412e-07	1.9127e-05	5.9406
222295_x_at	NA	NA	NA	NA	NA	-0.373392	6.42834e-07	1.91501e-05	5.93811
209304_x_at	GADD45B	4616	O75293	19	2476122	1.23913	6.44354e-07	1.91697e-05	5.93581
215520_at	PYGO1	26108	Q9Y3Y4	15	-55838220	-0.533992	6.46453e-07	1.92065e-05	5.93263
220325_at	TAF7L	54457	Q5H9L4	X	-100523241	-0.522477	6.49359e-07	1.92672e-05	5.92825
32209_at	FAM89B	23625	Q8N5H3	11	65339819	0.831351	6.50365e-07	1.92714e-05	5.92674
222085_at	FAM174B	400451	Q3ZCQ3	15	-93160680	-0.506783	6.5182e-07	1.92888e-05	5.92456
201748_s_at	SAFB	6294	Q15424	19	5623163	0.866166	6.54705e-07	1.93285e-05	5.92025
212644_s_at	MAPK1IP1L	93487	Q8NDC0	14	55518361	0.897503	6.55697e-07	1.93285e-05	5.91877
203052_at	C2	717	B4DPF3	6	31868775	0.74196	6.55763e-07	1.93285e-05	5.91867
214438_at	HLX	3142	Q14774	1	221052742	1.13609	6.61569e-07	1.94739e-05	5.91007
209961_s_at	HGF	3082	P14210	7	-81380216	-0.63562	6.64513e-07	1.95347e-05	5.90574
209754_s_at	TMPO	7112	P42166	12	98909350	-1.48347	6.8171e-07	2.00086e-05	5.8808
209723_at	SERPINB9	5272	P50453	6	-2887505	2.72107	6.82428e-07	2.00086e-05	5.87977
212561_at	DENND5A	23258	Q6IQ26	11	-9160376	1.29121	6.84782e-07	2.0038e-05	5.87641
823_at	CX3CL1	6376	A0N0N7	16	57406413	0.821043	6.85231e-07	2.0038e-05	5.87577
207594_s_at	SYNJ1	8867	B9EGN3	21	-34001068	-0.650142	6.91101e-07	2.01832e-05	5.86744
219544_at	C13orf34	79866	Q6PGQ7	13	73302041	-0.768492	6.92181e-07	2.01883e-05	5.86592
211518_s_at	BMP4	652	P12644	14	-54416456	-0.949405	6.93581e-07	2.02027e-05	5.86395
208991_at	STAT3	6774	P40763	17	-40465342	1.05815	6.97569e-07	2.02923e-05	5.85835
204536_s_at	REST	5978	Q13127	4	57774041	-0.547338	6.9954e-07	2.03231e-05	5.8556
205479_s_at	PLAU	5328	P00749	10	75670861	2.1167	7.06757e-07	2.05061e-05	5.84558
213943_at	TWIST1	7291	Q15672	7	-19155092	1.06471	7.10046e-07	2.05529e-05	5.84105
208069_x_at	NA	NA	NA	NA	NA	-0.784661	7.10216e-07	2.05529e-05	5.84082
218638_s_at	SPON2	10417	Q9BUD6	4	-1160721	1.39926	7.23509e-07	2.09104e-05	5.82272
202260_s_at	STXBP1	6812	P61764	9	130374485	1.12518	7.25287e-07	2.09347e-05	5.82032
200838_at	CTSB	1508	P07858	8	-11700035	1.63725	7.27188e-07	2.09398e-05	5.81776
219817_at	C12orf47	51275	NA	12	-112277572	-0.594359	7.27346e-07	2.09398e-05	5.81755
216317_x_at	RHCE	6006	P18577	1	-25688740	-0.508827	7.31999e-07	2.10147e-05	5.81133
214245_at	RPS14	6208	P62263	5	-149823793	-0.528745	7.32898e-07	2.10147e-05	5.81013
215239_x_at	ZNF273	10793	Q14593	7	64363619	-0.778403	7.33242e-07	2.10147e-05	5.80967
220835_s_at	ZNF407	55628	Q9C0G0	18	72342918	-0.532881	7.33717e-07	2.10147e-05	5.80904
206359_at	SOCS3	9021	O14543	17	-76352858	1.25695	7.38007e-07	2.11104e-05	5.80335
210259_s_at	DLX4	1748	Q92988	17	48046561	-0.670283	7.40991e-07	2.11686e-05	5.79941
204446_s_at	ALOX5	240	P09917	10	45869628	1.61394	7.58218e-07	2.1633e-05	5.77698
49327_at	NA	NA	NA	NA	NA	-0.515149	7.63926e-07	2.1768e-05	5.76966
210013_at	HPX	3263	P02790	11	-6452267	-0.643784	7.67341e-07	2.18374e-05	5.76531
212910_at	THAP11	57215	Q96EK4	16	67876212	0.662871	7.70594e-07	2.18945e-05	5.76118
221538_s_at	PLXNA1	5361	Q9UIW2	3	126707436	1.34535	7.71315e-07	2.18945e-05	5.76027
217408_at	MRPS18B	28973	B0S7P4	6	30585485	1.12231	7.72696e-07	2.19058e-05	5.75852
202763_at	CASP3	836	P42574	4	-185548851	-1.53822	7.77787e-07	2.20222e-05	5.75211
220613_s_at	SYTL2	54843	Q9HCH5	11	-85405266	-1.43944	7.79655e-07	2.2047e-05	5.74977
204140_at	TPST1	8460	A4D2M0	7	65670258	0.737082	7.81451e-07	2.20698e-05	5.74753
221419_s_at	NA	NA	NA	NA	NA	1.46421	7.83088e-07	2.2088e-05	5.74549
221371_at	TNFSF18	8995	Q9UNG2	1	-173010359	-0.594792	7.85299e-07	2.21224e-05	5.74273
221196_x_at	BRCC3	79184	P46736	X	154299709	-1.01514	8.00277e-07	2.25159e-05	5.7243
221900_at	COL8A2	1296	P25067	1	-36560844	1.13271	8.03543e-07	2.25757e-05	5.72032
208654_s_at	CD164	8763	Q04900	6	-109687717	-2.1584	8.0443e-07	2.25757e-05	5.71924
206561_s_at	AKR1B10	57016	O60218	7	134212343	-1.13625	8.06005e-07	2.25915e-05	5.71733
46167_at	NA	NA	NA	NA	NA	0.990006	8.1377e-07	2.27804e-05	5.70798
215463_at	OR7E24	26648	Q6IFN5	19	9361719	-0.519709	8.18759e-07	2.28913e-05	5.70201
212028_at	RBM25	58517	P49756	14	73525220	-0.868421	8.21212e-07	2.29311e-05	5.69909
201690_s_at	TPD52	7163	A6NCF2	8	-80947104	-1.83241	8.34115e-07	2.32623e-05	5.68388
206017_at	KIAA0319	9856	B7ZML3	6	-24544331	-0.632546	8.42213e-07	2.34588e-05	5.67445
206253_at	DLG2	1740	Q15700	11	-83166055	-0.526071	8.5533e-07	2.37944e-05	5.65937
213463_s_at	FAM149B1	317662	Q96BN6	10	74927876	-0.477913	8.58633e-07	2.38565e-05	5.65561
222108_at	AMIGO2	347902	Q86SJ2	12	-47470382	1.37745	8.61199e-07	2.3898e-05	5.6527
201741_x_at	SRSF1	6426	Q07955	17	-56078281	-0.532424	8.62918e-07	2.39159e-05	5.65075
202382_s_at	GNPDA1	10007	P46926	5	-141380237	0.863701	8.64976e-07	2.39432e-05	5.64843
216575_at	NA	NA	NA	NA	NA	-0.383238	8.66782e-07	2.39634e-05	5.64639
207601_at	SULT1B1	27284	O43704	4	-70592687	-1.88623	8.70694e-07	2.40417e-05	5.642
206308_at	TRDMT1	1787	O14717	10	-17184982	-0.549217	8.73413e-07	2.4087e-05	5.63896
219968_at	ZNF589	51385	Q86UQ0	3	48282595	-0.81796	8.77781e-07	2.41775e-05	5.63409
204179_at	MB	4151	P02144	22	-36002811	-0.797357	8.85753e-07	2.43669e-05	5.62527
218297_at	FAM188A	80013	Q9H8M7	10	-15820174	-0.694805	9.02522e-07	2.47977e-05	5.60696
213330_s_at	STIP1	10963	P31948	11	63953586	1.31317	9.08033e-07	2.49184e-05	5.60102
207061_at	ERN1	2081	O75460	17	-62120389	-0.704412	9.09314e-07	2.49228e-05	5.59965
206094_x_at	NA	NA	NA	NA	NA	-1.94303	9.18796e-07	2.51518e-05	5.58952
213310_at	EIF2C2	27161	A4FVC0	8	-141541264	0.949397	9.22005e-07	2.52086e-05	5.58612
222082_at	ZBTB7A	51341	O95365	19	-4045217	-0.738092	9.2321e-07	2.52106e-05	5.58485
202239_at	PARP4	143	Q9UKK3	13	-24995074	-1.29723	9.25788e-07	2.5236e-05	5.58213
208551_at	HIST1H4G	8369	Q99525	6	-26246839	-0.779537	9.27219e-07	2.5236e-05	5.58062
206702_at	TEK	7010	Q02763	9	27109146	1.05526	9.28092e-07	2.5236e-05	5.5797
219982_s_at	NA	NA	NA	NA	NA	0.726683	9.28667e-07	2.5236e-05	5.5791
204907_s_at	BCL3	602	P20749	19	45251977	-1.28481	9.35306e-07	2.53854e-05	5.57215
205045_at	AKAP10	11216	O43572	17	-19808751	-0.51468	9.38227e-07	2.54337e-05	5.5691
217502_at	IFIT2	3433	P09913	10	91061705	-0.776347	9.4007e-07	2.54527e-05	5.56719
210517_s_at	AKAP12	9590	A6NEC7	6	151561133	2.21218	9.44343e-07	2.55374e-05	5.56276
220827_at	NA	NA	NA	NA	NA	-0.656141	9.51505e-07	2.56999e-05	5.55539
201265_at	NA	NA	NA	NA	NA	-0.670559	9.55736e-07	2.57809e-05	5.55106
219064_at	ITIH5	80760	Q86UX2	10	-7613367	1.43043	9.5855e-07	2.57809e-05	5.54819
208538_at	ANP32C	23520	O43423	4	-165118159	0.587144	9.58685e-07	2.57809e-05	5.54806
214376_at	NA	NA	NA	NA	NA	-0.720176	9.59134e-07	2.57809e-05	5.5476
216595_at	FAM186A	121006	A6NE01	12	-50721094	-0.640542	9.65004e-07	2.59074e-05	5.54165
202157_s_at	CELF2	10659	O95319	10	11047258	1.83942	9.73814e-07	2.61125e-05	5.53278
204695_at	CDC25A	993	P30304	3	-48198667	0.881805	9.78348e-07	2.61742e-05	5.52825
202497_x_at	SLC2A3	6515	P11169	12	-8071824	1.12563	9.78464e-07	2.61742e-05	5.52813
219489_s_at	NA	NA	NA	NA	NA	2.17639	9.84631e-07	2.63076e-05	5.522
212964_at	HIC2	23119	Q96JB3	22	21771692	0.863466	9.86901e-07	2.63265e-05	5.51975
218660_at	DYSF	8291	O75923	2	71680752	1.01294	9.87702e-07	2.63265e-05	5.51896
201069_at	MMP2	4313	P08253	16	55513080	2.43479	1.00274e-06	2.66954e-05	5.50422
216400_at	NA	NA	NA	NA	NA	-0.668741	1.00648e-06	2.67343e-05	5.50058
207358_x_at	MACF1	23499	Q96PK2	1	39547117	1.39905	1.0066e-06	2.67343e-05	5.50047
210288_at	KLRG1	10219	Q96E93	12	9142220	-0.707489	1.00932e-06	2.67522e-05	5.49784
36829_at	PER1	5187	O15534	17	-8043788	0.656086	1.00968e-06	2.67522e-05	5.49749
205750_at	BPHL	670	Q86WA6	6	3118925	-0.908136	1.01161e-06	2.67715e-05	5.49563
203990_s_at	KDM6A	7403	O15550	X	44732422	-0.780739	1.01414e-06	2.68069e-05	5.49318
217885_at	IPO9	55705	Q96P70	1	201798287	0.861015	1.01774e-06	2.68701e-05	5.48973
211504_x_at	ROCK2	9475	O75116	2	-11321777	-0.80315	1.03295e-06	2.72394e-05	5.47526
212822_at	HEG1	57493	Q9ULI3	3	-124684554	0.921788	1.04181e-06	2.74404e-05	5.46693
204222_s_at	GLIPR1	11010	P48060	12	75874512	1.28317	1.04656e-06	2.7533e-05	5.46249
215158_s_at	DEDD	9191	O75618	1	-161090770	0.477529	1.0492e-06	2.75699e-05	5.46003
206097_at	SLC22A18AS	5003	Q8N1D0	11	-2909327	-1.1348	1.05292e-06	2.76351e-05	5.45658
211981_at	COL4A1	1282	P02462	13	-110801310	2.4022	1.06427e-06	2.79001e-05	5.44612
61732_r_at	IFT74	80173	A0PJM7	9	26947036	-0.377815	1.0677e-06	2.79572e-05	5.44297
218229_s_at	POGK	57645	Q5TIJ1	1	166808723	1.02403	1.07336e-06	2.80723e-05	5.43782
215834_x_at	NA	NA	NA	NA	NA	-0.501941	1.07865e-06	2.81777e-05	5.43302
208524_at	GPR15	2838	B6V9G9	3	98250877	-0.593972	1.08544e-06	2.83071e-05	5.4269
208311_at	GPR50	9248	Q13585	X	150345055	-0.549698	1.08615e-06	2.83071e-05	5.42627
203168_at	ATF6B	1388	Q6AZW6	6	-32083046	0.787201	1.08933e-06	2.8357e-05	5.42341
221747_at	TNS1	7145	A1L0S7	2	-218664511	1.84899	1.09185e-06	2.83894e-05	5.42115
220515_at	DUSP21	63904	Q9H596	X	44703248	-0.696823	1.09318e-06	2.83909e-05	5.41996
215778_x_at	NA	NA	NA	NA	NA	1.47411	1.0991e-06	2.84879e-05	5.4147
211242_x_at	KIR2DL4	3805	Q99706	19	55315066	-0.903655	1.09948e-06	2.84879e-05	5.41436
202992_at	C7	730	P10643	5	40909598	1.58807	1.10959e-06	2.87165e-05	5.40543
204532_x_at	NA	NA	NA	NA	NA	-2.10234	1.11689e-06	2.88721e-05	5.39903
203617_x_at	ELK1	2002	P19419	X	-47494920	0.53747	1.12011e-06	2.89216e-05	5.39623
206948_at	NEU3	10825	A8K327	11	74699949	-0.664486	1.12223e-06	2.89272e-05	5.39438
201405_s_at	COPS6	10980	Q7L5N1	7	99686582	1.12263	1.12292e-06	2.89272e-05	5.39378
212667_at	SPARC	6678	P09486	5	-151041018	3.07792	1.12977e-06	2.90702e-05	5.38784
212405_s_at	METTL13	51603	C4B4C6	1	171750760	0.645755	1.14605e-06	2.94551e-05	5.37389
203162_s_at	KATNB1	10300	Q9BVA0	16	57769659	0.519722	1.15198e-06	2.95732e-05	5.36886
207337_at	CTAG2	30848	O75638	X	-153880245	0.593023	1.15553e-06	2.96301e-05	5.36586
209687_at	CXCL12	6387	P48061	10	-44872510	2.46018	1.16312e-06	2.97616e-05	5.35946
207733_x_at	PSG9	5678	Q00887	19	-43757435	-0.852881	1.16333e-06	2.97616e-05	5.3593
218103_at	FTSJ3	117246	Q8IY81	17	-61896794	0.681871	1.16847e-06	2.98589e-05	5.35499
202229_s_at	CHERP	10523	Q8IWX8	19	-16628699	-0.620666	1.1725e-06	2.99277e-05	5.35163
220277_at	CXXC4	80319	Q9H2H0	4	-105393344	-0.371914	1.19045e-06	3.0351e-05	5.33681
212203_x_at	IFITM3	10410	Q01628	11	-319672	1.70084	1.1929e-06	3.03787e-05	5.33481
219366_at	AVEN	57099	Q9NQS1	15	-34158428	0.953553	1.19649e-06	3.04103e-05	5.33187
212137_at	LARP1	23367	Q6PKG0	5	154092461	1.00641	1.19687e-06	3.04103e-05	5.33156
205805_s_at	ROR1	4919	Q01973	1	64239689	-0.803278	1.20316e-06	3.05354e-05	5.32645
201631_s_at	IER3	8870	P46695	6	-30710976	2.55987	1.21264e-06	3.06816e-05	5.3188
206140_at	LHX2	9355	B3KNJ5	9	126773888	-0.383317	1.21291e-06	3.06816e-05	5.31857
211514_at	DSTYK	25778	Q6XUX3	1	-205111631	-0.467231	1.21413e-06	3.06816e-05	5.3176
222033_s_at	FLT1	2321	B0LPF1	13	-28973181	1.14816	1.21942e-06	3.07403e-05	5.31336
215327_at	NA	NA	NA	NA	NA	-0.604158	1.21951e-06	3.07403e-05	5.31328
209496_at	RARRES2	5919	Q7LE02	7	-150035407	1.72063	1.22129e-06	3.07503e-05	5.31186
219384_s_at	ADAT1	23536	Q9BUB4	16	-75632246	-0.633368	1.22437e-06	3.07931e-05	5.3094
202276_at	SHFM1	7979	P60896	7	-96318080	0.689926	1.23317e-06	3.09795e-05	5.30241
202957_at	HCLS1	3059	P14317	3	-121350246	1.94209	1.25338e-06	3.14515e-05	5.28656
214947_at	FAM105A	54491	Q9NUU6	5	14581890	-0.67261	1.25688e-06	3.14764e-05	5.28384
219838_at	TTC23	64927	Q5W5X9	15	-99676528	-0.73744	1.25719e-06	3.14764e-05	5.2836
206481_s_at	LDB2	9079	O43679	4	-16503166	1.89835	1.25968e-06	3.15034e-05	5.28167
219355_at	CXorf57	55086	Q6NSI4	X	105855159	-0.598424	1.26315e-06	3.15546e-05	5.27899
213239_at	PIBF1	10464	Q8WXW3	13	73356229	-0.696422	1.26519e-06	3.15703e-05	5.27741
222145_at	NA	NA	NA	NA	NA	-0.78257	1.27586e-06	3.1801e-05	5.26922
204134_at	PDE2A	5138	O00408	11	-72287185	0.977473	1.27902e-06	3.1844e-05	5.26681
217774_s_at	TRMT112	51504	Q9UI30	11	-64084167	1.40643	1.2929e-06	3.21537e-05	5.25628
206828_at	TXK	7294	P42681	4	-48068411	-0.405443	1.29497e-06	3.21692e-05	5.25472
215288_at	TRPC2	7221	NA	11	3647713	-0.710449	1.29949e-06	3.22108e-05	5.25132
221443_x_at	PRLH	51052	P81277	2	238475216	-0.7651	1.29954e-06	3.22108e-05	5.25129
206775_at	CUBN	8029	O60494	10	-16865965	-0.585758	1.30122e-06	3.22169e-05	5.25002
221306_at	GPR27	2850	Q9NS67	3	71803200	-0.62933	1.31216e-06	3.24515e-05	5.24186
200610_s_at	NCL	4691	B3KM80	2	-232319459	0.810006	1.31681e-06	3.25305e-05	5.23841
218966_at	MYO5C	55930	Q9NQX4	15	-52484516	-1.77695	1.32778e-06	3.27652e-05	5.23031
1494_f_at	CYP2A6	1548	P11509	19	-41349443	-0.672787	1.33728e-06	3.2963e-05	5.22336
208609_s_at	TNXB	7148	O95680	6	-32008931	1.4754	1.3398e-06	3.29887e-05	5.22152
211959_at	IGFBP5	3488	P24593	2	-217536828	2.92843	1.34699e-06	3.31291e-05	5.2163
207211_at	USP2	9099	O75604	11	-119225925	-0.768411	1.3516e-06	3.32059e-05	5.21297
212086_x_at	LMNA	4000	P02545	1	156084460	1.21101	1.35354e-06	3.32169e-05	5.21157
207049_at	SCN8A	6334	Q9UQD0	12	51985019	-0.68821	1.37455e-06	3.36955e-05	5.19655
209621_s_at	PDLIM3	27295	Q53GG5	4	-186421816	2.24245	1.37633e-06	3.3702e-05	5.19528
202555_s_at	MYLK	4638	Q15746	3	-123331144	3.33149	1.38897e-06	3.39582e-05	5.18637
219851_at	ZNF613	79898	Q6PF04	19	52430687	0.442088	1.38984e-06	3.39582e-05	5.18576
204400_at	EFS	10278	O43281	14	-23825611	2.60315	1.39193e-06	3.39609e-05	5.18429
205232_s_at	PAFAH2	5051	Q99487	1	-26286259	-1.16917	1.393e-06	3.39609e-05	5.18354
212950_at	GPR116	221395	Q8IZF2	6	-46820241	1.82582	1.39672e-06	3.40143e-05	5.18094
212728_at	DLG3	1741	B4E0H1	X	69664704	-0.829371	1.40683e-06	3.42232e-05	5.17391
221958_s_at	WLS	79971	Q5JRS7	1	-68591040	1.35651	1.41029e-06	3.427e-05	5.17151
205594_at	ZNF652	22834	A8K9F2	17	-47366568	-1.60421	1.41674e-06	3.43635e-05	5.16706
204468_s_at	TIE1	7075	P35590	1	43766663	1.54105	1.41723e-06	3.43635e-05	5.16673
204628_s_at	ITGB3	3690	P05106	17	45331207	0.805934	1.42181e-06	3.44373e-05	5.16358
221987_s_at	TSR1	55720	Q2NL82	17	-2225991	0.878843	1.42518e-06	3.44442e-05	5.16127
217644_s_at	SOS2	6655	Q07890	14	-50583846	-0.553208	1.42519e-06	3.44442e-05	5.16126
202722_s_at	GFPT1	2673	Q06210	2	-69546904	-1.39098	1.43851e-06	3.47237e-05	5.15219
220134_x_at	FAM176B	55194	Q9NVM1	1	-36787631	1.09248	1.43987e-06	3.47237e-05	5.15127
213626_at	CBR4	84869	Q8N4T8	4	-169908743	-1.17056	1.44965e-06	3.49093e-05	5.14467
216943_at	NA	NA	NA	NA	NA	-0.627892	1.45165e-06	3.49093e-05	5.14332
207584_at	LPA	4018	P08519	6	-160952515	-0.361113	1.45227e-06	3.49093e-05	5.1429
222303_at	NA	NA	NA	NA	NA	2.2436	1.4691e-06	3.52758e-05	5.13167
210511_s_at	INHBA	3624	A4D1W7	7	-41728602	1.89518	1.47452e-06	3.53679e-05	5.12808
221579_s_at	NUDT3	11165	O95989	6	-34256001	0.836446	1.4763e-06	3.53725e-05	5.1269
50965_at	RAB26	25837	Q3L6K5	16	2198650	-0.828601	1.49098e-06	3.56858e-05	5.11725
214424_s_at	ALDOB	229	P05062	9	-104182841	-0.630056	1.49416e-06	3.57236e-05	5.11517
212095_s_at	MTUS1	57509	B4DH03	8	-17501303	-1.65898	1.49844e-06	3.57875e-05	5.11238
207552_at	ATP5G2	517	Q06055	12	-54058944	-0.792415	1.50066e-06	3.58022e-05	5.11094
221039_s_at	ASAP1	50807	B2RNV3	8	-131064352	0.708064	1.52019e-06	3.62292e-05	5.09833
221730_at	COL5A2	1290	P05997	2	-189896641	2.37521	1.52788e-06	3.62854e-05	5.09341
202141_s_at	COPS8	10920	A8K1H6	2	237994083	0.690096	1.52951e-06	3.62854e-05	5.09237
212077_at	CALD1	800	A8K0X1	7	134464163	3.23412	1.53039e-06	3.62854e-05	5.09181
212971_at	CARS	833	B4DPV7	11	-3022159	0.937602	1.53039e-06	3.62854e-05	5.09181
214340_at	ALOX12P2	245	NA	17	6756894	-0.75573	1.53217e-06	3.62854e-05	5.09067
204234_s_at	ZNF195	7748	O14628	11	-3380010	-1.22406	1.53232e-06	3.62854e-05	5.09058
206147_x_at	SCML2	10389	Q9UQR0	X	-18257432	-0.516251	1.53572e-06	3.63274e-05	5.08842
213745_at	ATRNL1	26033	Q5VV63	10	116853123	-0.318175	1.54216e-06	3.6441e-05	5.08434
208402_at	IL17A	3605	Q16552	6	52051184	-0.455833	1.545e-06	3.64696e-05	5.08254
205642_at	CEP110	11064	Q7Z7A1	9	123850573	-0.783084	1.55016e-06	3.65525e-05	5.07929
221011_s_at	LBH	81606	Q53QV2	2	30454396	2.13041	1.56382e-06	3.68357e-05	5.07073
209236_at	SLC23A2	9962	Q9UGH3	20	-4833001	1.00415	1.57682e-06	3.71028e-05	5.06266
201076_at	NHP2L1	4809	P55769	22	-42069937	1.01933	1.57924e-06	3.71205e-05	5.06116
203729_at	EMP3	2014	P54852	19	48828628	2.17705	1.58706e-06	3.7265e-05	5.05635
212856_at	GRAMD4	23151	Q6IC98	22	47022657	-1.02508	1.5896e-06	3.72853e-05	5.05479
218029_at	FAM65A	79567	B4DEQ9	16	67562716	0.630007	1.59782e-06	3.74387e-05	5.04976
204715_at	PANX1	24145	Q96RD7	11	93862093	0.89292	1.59958e-06	3.74405e-05	5.04869
206285_at	NPHP1	4867	O15259	2	-110880915	-0.321223	1.60387e-06	3.75015e-05	5.04608
208136_s_at	MGC3771	81854	NA	16	-3160460	-0.545758	1.61214e-06	3.76554e-05	5.04106
216925_s_at	TAL1	6886	P17542	1	-47681962	-0.593774	1.61802e-06	3.77533e-05	5.03751
204778_x_at	HOXB7	3217	P09629	17	-46684602	-1.08627	1.63677e-06	3.81509e-05	5.02627
219382_at	SERTAD3	29946	Q9UJW9	19	-40946748	1.09045	1.64884e-06	3.83921e-05	5.01911
208063_s_at	CAPN9	10753	O14815	1	230883129	-2.65933	1.66305e-06	3.86825e-05	5.01074
219102_at	RCN3	57333	Q96D15	19	50030874	0.944545	1.66722e-06	3.8739e-05	5.0083
221623_at	BCAN	63827	Q96GW7	1	156611739	-0.487455	1.67479e-06	3.88744e-05	5.00388
208550_x_at	KCNG2	26251	Q9UJ96	18	77623667	0.820329	1.67872e-06	3.89249e-05	5.0016
221672_s_at	TRAPPC9	83696	Q96Q05	8	-140742585	0.79721	1.6805e-06	3.89257e-05	5.00056
