# Supplementary material for: CYR61 and TAZ Upregulation and Focal Epithelial to Mesenchymal Transition May Be Early Predictors of Barrett’s Esophagus Malignant Progression
Source: PLoS One. 2016 Sep 1;11(9):e0161967. doi: 10.1371/journal.pone.0161967 (PMC5008832; doi:10.1371/journal.pone.0161967)
Supplement: S4 Table — (XLSX) [file pone.0161967.s012.xlsx]

## Sheet: S4 Table
S4 Table. Barcode genes exclusively associated with P-BE.
UNIPROT	SYMBOLS	Entrez	ENSEMBL	Chr	CHRLOC
D3DU92	RNPS1	10921	ENSG00000205937	16	-2303120
Q15287	HNRNPD	3184	ENSG00000138668	4	-83274466
Q14103	SPARC	6678	ENSG00000113140	5	-151041018
P09486	GOT2	2806	ENSG00000125166	16	-58741034
P00505	ARF3	377	ENSG00000134287	12	-49329991
P61204	GPX1	2876	ENSG00000233276	3	-49394610
P07203	TPP1	1200	ENSG00000166340	11	-6633996
O14773	LAMC1	3915	ENSG00000135862	1	182992594
P11047	PEA15	8682	ENSG00000162734	1	160175124
Q6NVY8	MCL1	4170	ENSG00000143384	1	-150547036
B1AKZ4	HSPA1A	3303	ENSG00000204388	6	31783290
Q15121	CIRBP	1153	ENSG00000099622	19	1269266
C8YZ26	CIRBP	1153	ENSG00000099622	19	1269266
Q07820	CTSB	1508	ENSG00000164733	8	-11700035
A8K5I0	TAGLN2	8407	ENSG00000158710	1	-159887902
B3KTT5	VCL	7414	ENSG00000035403	10	75757871
P08107	DCTN2	10540	ENSG00000175203	12	-57924093
Q14011	LDHB	3945	ENSG00000111716	12	-21788274
Q53XX5	DUSP1	1843	ENSG00000120129	5	-172195094
Q14011	STOM	2040	ENSG00000148175	9	-124101356
Q53XX5	GPNMB	10457	ENSG00000136235	7	23286315
P07858	CSDA	8531	ENSG00000060138	12	-10851677
P37802	BHLHE40	8553	ENSG00000134107	3	5021096
B3KXA2	CYR61	3491	ENSG00000142871	1	86046443
P18206	IFITM2	10581	ENSG00000185201	11	308106
B2RBK5	EMP1	2012	ENSG00000134531	12	13349601
Q13561	ETS2	2114	ENSG00000157557	21	40177848
P07195	COPS6	10980	ENSG00000168090	7	99686582
Q5U077	CNN3	1266	ENSG00000117519	1	-95362508
B4DU40	JUN	3725	ENSG00000177606	1	-59246463
P28562	JUNB	3726	ENSG00000171223	19	12902309
B1AM77	PPP4R1	9989	ENSG00000154845	18	-9546791
P27105	RRAGA	10670	ENSG00000155876	9	19049371
Q9H376	IER3	8870	ENSG00000137331	6	-30710976
Q14956	JAK1	3716	ENSG00000162434	1	-65298905
Q96F58	KRT5	3852	ENSG00000186081	12	-52908360
P16989	PLAT	5327	ENSG00000104368	8	-42032235
O14503	VWF	7450	ENSG00000110799	12	-6058039
Q6IB83	WWTR1	25937	ENSG00000018408	3	-149235021
O00622	TRIB1	10221	ENSG00000173334	8	126442562
Q6FI18	COL1A1	1277	ENSG00000108821	17	-48261458
Q01629	ST5	6764	ENSG00000166444	11	-8714899
P54849	SVIL	6840	ENSG00000197321	10	-29746276
P15036	NA	NA	NA	NA	NA
Q7L5N1	LEPROTL1	23484	ENSG00000104660	8	29952921
Q15417	SNRPD1	6632	ENSG00000167088	18	19192259
Q6FHA7	DRG1	4733	ENSG00000185721	22	31795538
P05412	AMOTL2	51421	ENSG00000114019	3	-134074189
P17275	NDUFS8	4728	ENSG00000110717	11	67798083
Q5U079	HDDC2	51020	ENSG00000111906	6	-125596495
Q8TF05	CAV2	858	ENSG00000105971	7	116139443
Q7L523	PPL	5493	ENSG00000118898	16	-4932507
P46695	COL15A1	1306	ENSG00000204291	9	101706137
P23458	EPHA2	1969	ENSG00000142627	1	-16450831
P13647	S100A9	6280	ENSG00000163220	1	153330329
P00750	PI3	5266	ENSG00000124102	20	43803539
P04275	CEBPD	1052	ENSG00000221869	8	-48649475
Q9GZV5	S100A2	6273	ENSG00000196754	1	-153533586
Q96RU8	TRIM16	10626	ENSG00000221926	17	-15531280
P02452	KRT15	3866	ENSG00000171346	17	-39669997
P78524	MAL	4118	ENSG00000172005	2	95691478
O95425	SPRR1B	6699	ENSG00000169469	1	153003678
Q569J5	KRT17	3872	ENSG00000128422	17	-39775691
NA	SPINK5	11005	ENSG00000133710	5	147443534
O95214	S100A7	6278	ENSG00000143556	1	-153430219
Q6FHL7	NA	NA	NA	NA	NA
P62314	SCEL	8796	ENSG00000136155	13	78109808
Q9Y295	CSRP2	1466	ENSG00000175183	12	-77252495
Q9Y2J4	SF1	7536	ENSG00000168066	11	-64532075
O00217	NA	NA	NA	NA	NA
Q7Z4H3	ACTN1	87	ENSG00000072110	14	-69340840
P51636	ACTN1	87	ENSG00000072110	14	-69340840
Q53X57	C1S	716	ENSG00000182326	12	7167979
O60437	NAP1L1	4673	ENSG00000187109	12	-76438671
P39059	TSC22D3	1831	ENSG00000157514	X	-106956459
P29317	PSMB5	5693	ENSG00000100804	14	-23495060
P06702	PTK2	5747	ENSG00000169398	8	-141668501
P19957	STAT3	6774	ENSG00000168610	17	-40465342
P49716	NA	NA	NA	NA	NA
P29034	KRT6A	3853	ENSG00000205420	12	-52880958
O95361	KRT6B	3854	ENSG00000185479	12	-52840436
B3KVF5	FOS	2353	ENSG00000170345	14	75745480
P19012	TUBB6	84617	ENSG00000176014	18	12308256
P21145	CRYAB	1410	ENSG00000109846	11	-111779349
Q6FH77	KRT14	3861	ENSG00000186847	17	-39738532
P22528	RBPMS	11030	ENSG00000157110	8	30241943
Q04695	SERPINB3	6317	ENSG00000057149	18	-61322432
Q14666	SERPINB3	6317	ENSG00000057149	18	-61322432
Q9NQ38	KLK10	5655	ENSG00000129451	19	-51516000
P31151	KRT16	3868	ENSG00000186832	17	-39766032
NA	CARD10	29775	ENSG00000100065	22	-37886400
B7Z797	CD47	961	ENSG00000196776	3	-107761940
O95171	CSRP2	1466	ENSG00000175183	12	-77252495
Q16527	HSPA2	3306	ENSG00000126803	14	65007185
B7Z1Q1	HOPX	84525	ENSG00000171476	4	-57514153
Q15637	DYNC1H1	1778	ENSG00000197102	14	102430864
NA	COL4A1	1282	ENSG00000187498	13	-110801310
B3V8S3	FKBP9	11328	ENSG00000122642	7	32997004
P12814	PPAP2B	8613	ENSG00000162407	1	-56960432
Q1HE25	KRT17	3872	ENSG00000128422	17	-39775691
B3V8S3	SLC7A1	6541	ENSG00000139514	13	-30083551
P12814	CEBPB	1051	ENSG00000172216	20	48807375
Q1HE25	WEE1	7465	ENSG00000166483	11	9595227
P09871	SPARC	6678	ENSG00000113140	5	-151041018
P55209	POLR2J	5439	ENSG00000005075	7	-102113547
Q5JRJ2	C9orf3	84909	ENSG00000148120	9	97488885
Q99576	CARS	833	ENSG00000110619	11	-3022159
B4DUM9	AHNAK2	113146	ENSG00000185567	14	-105403590
P28074	KANK1	23189	ENSG00000107104	9	504702
B4E2N6	ARHGEF18	23370	ENSG00000104880	19	7459998
Q05397	YAP1	10413	ENSG00000137693	11	101981191
Q59GM6	KAZ	23254	ENSG00000189337	1	14925212
Q658W2	KRT6B	3854	ENSG00000185479	12	-52840436
P40763	SPRR1A	6698	ENSG00000169474	1	152956556
P29972	MINK1	50488	ENSG00000141503	17	4736634
P02538	DKK3	27122	ENSG00000050165	11	-11984544
P04259	SPRR1A	6698	ENSG00000169474	1	152956556
P01100	NA	NA	NA	NA	NA
Q6FG41	MAP2K3	5606	ENSG00000034152	17	21187967
Q9BUF5	HDGF	3068	ENSG00000143321	1	-156711899
P02511	TRMT112	51504	ENSG00000173113	11	-64084167
P02533	YPEL5	51646	ENSG00000119801	2	30369749
Q93062	BAG3	9531	ENSG00000151929	10	121410881
P29508	DYNLRB1	83658	ENSG00000125971	20	33104203
P29508	NGFRAP1	27018	ENSG00000166681	X	102631267
O43240	PHLDA1	22822	ENSG00000139289	12	-76419227
P08779	SLC38A2	54407	ENSG00000134294	12	-46751971
Q9BWT7	NDUFA3	4696	ENSG00000170906	19	54606159
Q08722	OSBPL10	114884	ENSG00000144645	3	-31702317
Q16527	SLC24A3	57419	ENSG00000185052	20	19193289
P54652	TMEM45A	55076	ENSG00000181458	3	100211462
B7WNL2	NA	NA	NA	NA	NA
Q9BPY8	RHCG	51458	ENSG00000140519	15	-90014637
Q14204	CRNN	49860	ENSG00000143536	1	-152381718
P02462	AIM1L	55057	ENSG00000176092	1	-26648349
A7YQ73	TMEM176B	28959	ENSG00000106565	7	-150488377
O95302	CRCT1	54544	ENSG00000169509	1	152486977
O14495	SPRR2C	6702	NA	1	-153112594
Q04695	SLC38A2	54407	ENSG00000134294	12	-46751971
Q14666	HSPB8	26353	ENSG00000152137	12	119616594
P30825	TNS1	7145	ENSG00000079308	2	-218664511
P17676	TUG1	55000	NA	22	31365633
B3KVE1	NA	NA	NA	NA	NA
P30291	MAFF	23764	ENSG00000185022	22	38597938
Q86V29	AQP3	360	ENSG00000165272	9	-33441161
P09486	PI3	5266	ENSG00000124102	20	43803539
P52435	SPSB3	90864	ENSG00000162032	16	-1826713
Q8N6M6	PLSCR3	57048	ENSG00000187838	17	-7293054
