# Supplementary material for: CYR61 and TAZ Upregulation and Focal Epithelial to Mesenchymal Transition May Be Early Predictors of Barrett’s Esophagus Malignant Progression
Source: PLoS One. 2016 Sep 1;11(9):e0161967. doi: 10.1371/journal.pone.0161967 (PMC5008832; doi:10.1371/journal.pone.0161967)
Supplement: S5 Table — (XLSX) [file pone.0161967.s013.xlsx]

## Sheet: S5 Table
S5 Table. GSEA results for GO-BP significant categories (corrected p-value<0.05) obtained with the 19 selected genes and 100 GeneMania network neighbors.
GO Biological Process term Name	GO term Id	GO term uploaded gene count	Genes in InnateDB for this entity	Genes Ratio	GO term p-value	GO term p-value (corrected)	Gene Symbols
innate immune response	GO:0045087	26	979	0.03	1.35774e-10	1.55461e-08	ATF3 ; C1S ; CAV1 ; CEBPB ; CEBPD ; CEBPE ; CTSB ; CXCL2 ; DUSP1 ; DUSP6 ; EGR1 ; FOS ; FSTL1 ; GJA1 ; IFITM2 ; IFITM3 ; JUN ; NFIL3 ; PROCR ; PTGS2 ; RGS2 ; SERPINE1 ; THBS1 ; TNFRSF1A ; TSC22D3 ; VEGFA ;
cell adhesion	GO:0007155	20	567	0.04	1.96982e-10	2.05041e-08	CDH11 ; CDH5 ; COL15A1 ; COL18A1 ; COL6A1 ; COL6A3 ; CTGF ; CYR61 ; FERMT2 ; LAMB1 ; LAMB2 ; LAMC1 ; MCAM ; NID1 ; PPAP2B ; RHOB ; TGFB1I1 ; TGFBI ; THBS1 ; VWF ;
positive regulation of cell migration	GO:0030335	10	105	0.1	8.1007e-10	7.13485e-08	COL18A1 ; COL1A1 ; CYR61 ; FOXF1 ; HBEGF ; KDR ; LAMB1 ; PDGFRB ; THBS1 ; VEGFA ;
response to cAMP	GO:0051591	8	56	0.14	1.60098e-09	1.30938e-07	C1S ; COL1A1 ; DUSP1 ; FOS ; JUN ; JUNB ; SPARC ; THBD ;
response to mechanical stimulus	GO:0009612	8	57	0.14	1.85302e-09	1.41447e-07	ANGPT2 ; BTG2 ; CAV1 ; COL1A1 ; CTSB ; FOS ; JUN ; JUNB ;
cellular response to amino acid stimulus	GO:0071230	7	41	0.17	4.77345e-09	3.416e-07	CEBPB ; COL1A1 ; COL1A2 ; COL3A1 ; COL4A1 ; COL5A2 ; COL6A1 ;
extracellular matrix organization	GO:0030198	9	94	0.1	5.61468e-09	3.78165e-07	COL18A1 ; COL4A2 ; COL6A2 ; CRISPLD2 ; CYR61 ; FOXF1 ; NID1 ; PXDN ; TGFBI ;
response to organic cyclic compound	GO:0014070	10	142	0.07	1.54689e-08	8.43421e-07	ANGPT2 ; BTG2 ; CTGF ; CTSB ; DUSP6 ; EDNRA ; FOS ; JUN ; JUNB ; PTGS2 ;
protein heterotrimerization	GO:0070208	4	6	0.67	1.91053e-08	9.94343e-07	COL1A1 ; COL1A2 ; COL6A1 ; COL6A2 ;
axon guidance	GO:0007411	13	315	0.04	6.18353e-08	2.95006e-06	COL1A1 ; COL1A2 ; COL3A1 ; COL4A1 ; COL4A2 ; COL5A2 ; COL6A1 ; COL6A2 ; COL6A3 ; LAMB1 ; LAMC1 ; MYL9 ; RHOB ;
angiogenesis	GO:0001525	10	164	0.06	6.10893e-08	3.04118e-06	ANGPT2 ; COL15A1 ; COL18A1 ; COL4A1 ; EPAS1 ; JUN ; KDR ; SERPINE1 ; TGFBI ; VEGFA ;
positive regulation of transcription from RNA polymerase II promoter	GO:0045944	17	602	0.03	1.32512e-07	5.83564e-06	BTG2 ; CEBPB ; CYR61 ; EGR1 ; EGR2 ; EPAS1 ; ETS2 ; FOS ; FOXF1 ; JUN ; KLF6 ; LDB2 ; NR4A1 ; NR4A2 ; TNFRSF1A ; VEGFA ; WWTR1 ;
response to cytokine stimulus	GO:0034097	7	72	0.1	2.67921e-07	1.09561e-05	COL3A1 ; FOS ; JUN ; JUNB ; PTGS2 ; SERPINE1 ; SPARC ;
response to glucose stimulus	GO:0009749	7	76	0.09	3.89754e-07	1.53886e-05	ANGPT2 ; COL6A2 ; COL6A3 ; CTGF ; CTSB ; EGR1 ; THBS1 ;
response to peptide hormone stimulus	GO:0043434	7	80	0.09	5.55155e-07	2.11884e-05	BTG2 ; COL1A1 ; CTGF ; CTSB ; GJA1 ; JUNB ; SPARC ;
negative regulation of cell proliferation	GO:0008285	13	385	0.03	6.17547e-07	2.28094e-05	ADAMTS1 ; BTG2 ; CAV1 ; CAV2 ; CDH5 ; COL18A1 ; GJA1 ; IGFBP3 ; JUN ; PMP22 ; PTGS2 ; SPRY1 ; TGFB1I1 ;
blood coagulation	GO:0007596	14	455	0.03	6.76932e-07	2.42215e-05	ACTN1 ; ANGPT2 ; CAV1 ; COL1A1 ; COL1A2 ; MAFF ; PROCR ; RHOB ; SERPINE1 ; SPARC ; THBD ; THBS1 ; VEGFA ; VWF ;
platelet activation	GO:0030168	10	222	0.05	1.01368e-06	3.41371e-05	ACTN1 ; COL1A1 ; COL1A2 ; COL3A1 ; RHOB ; SERPINE1 ; SPARC ; THBS1 ; VEGFA ; VWF ;
blood vessel development	GO:0001568	6	60	0.1	1.67715e-06	5.19009e-05	COL1A1 ; COL1A2 ; COL3A1 ; FOXF1 ; PPAP2B ; VEGFA ;
positive regulation of angiogenesis	GO:0045766	6	60	0.1	1.67715e-06	5.19009e-05	ANGPT2 ; RHOB ; SERPINE1 ; THBS1 ; TNFRSF1A ; VEGFA ;
transcription, DNA-dependent	GO:0006351	17	733	0.02	2.03641e-06	6.13602e-05	ATF3 ; CEBPB ; COL4A2 ; EGR1 ; EGR2 ; EGR3 ; EPAS1 ; ETS2 ; FOS ; FOSL2 ; JUN ; KLF6 ; KLF9 ; MYC ; NFIL3 ; NR4A2 ; TSC22D3 ;
collagen fibril organization	GO:0030199	5	35	0.14	2.11447e-06	6.20788e-05	COL1A1 ; COL1A2 ; COL3A1 ; COL5A2 ; SERPINH1 ;
response to lipopolysaccharide	GO:0032496	8	144	0.06	2.72447e-06	7.79878e-05	CEBPB ; EDNRA ; FOS ; JUN ; PTGS2 ; SPARC ; THBD ; TNFRSF1A ;
collagen biosynthetic process	GO:0032964	3	6	0.5	4.29311e-06	0.000117038	COL1A1 ; COL3A1 ; SERPINH1 ;
positive regulation of transcription, DNA-dependent	GO:0045893	14	535	0.03	4.49923e-06	0.000119805	CEBPB ; COL1A1 ; EGR1 ; EGR2 ; ETS2 ; FHL2 ; FOS ; FOXF1 ; JUN ; KLF6 ; MYC ; NR4A1 ; NR4A2 ; TGFB1I1 ;
platelet degranulation	GO:0002576	6	72	0.08	4.93357e-06	0.000128385	ACTN1 ; SERPINE1 ; SPARC ; THBS1 ; VEGFA ; VWF ;
transcription from RNA polymerase II promoter	GO:0006366	11	334	0.03	6.01738e-06	0.000153109	CEBPB ; CEBPD ; EGR1 ; EGR2 ; EPAS1 ; FOS ; JUN ; JUNB ; MAFF ; NFIL3 ; TGFB1I1 ;
cellular response to vascular endothelial growth factor stimulus	GO:0035924	3	7	0.43	7.47967e-06	0.000178421	EGR3 ; NR4A1 ; VEGFA ;
endothelial cell chemotaxis	GO:0035767	3	7	0.43	7.47967e-06	0.000178421	EGR3 ; NR4A1 ; VEGFA ;
positive regulation of endothelial cell proliferation	GO:0001938	5	49	0.1	1.16078e-05	0.000265818	EGR3 ; JUN ; KDR ; NR4A1 ; VEGFA ;
surfactant homeostasis	GO:0043129	3	8	0.38	1.19145e-05	0.000267492	EPAS1 ; KDR ; VEGFA ;
negative regulation of protein phosphorylation	GO:0001933	4	25	0.16	1.47386e-05	0.000324532	DUSP6 ; IGFBP3 ; PPAP2B ; WWTR1 ;
response to stress	GO:0006950	8	184	0.04	1.65459e-05	0.000357454	CTSB ; FOS ; GADD45B ; MAFF ; NR4A2 ; PPP1R15A ; SERPINH1 ; VWF ;
response to progesterone stimulus	GO:0032570	4	26	0.15	1.73369e-05	0.000367607	CAV1 ; FOS ; JUNB ; THBS1 ;
cell migration involved in sprouting angiogenesis	GO:0002042	3	9	0.33	1.77926e-05	0.000370409	EGR3 ; NR4A1 ; VEGFA ;
cell-cell adhesion	GO:0016337	6	91	0.07	1.91692e-05	0.000391941	CD93 ; CDH11 ; COL6A2 ; CYR61 ; FOXF1 ; PPAP2B ;
response to hypoxia	GO:0001666	8	193	0.04	2.33437e-05	0.000468922	ANGPT2 ; CAV1 ; EDNRA ; EPAS1 ; NR4A2 ; THBS1 ; TNFRSF1A ; VEGFA ;
positive regulation of cell-substrate adhesion	GO:0010811	4	29	0.14	2.7159e-05	0.000527069	CYR61 ; FOXF1 ; NID1 ; THBS1 ;
osteoblast differentiation	GO:0001649	5	58	0.09	2.67068e-05	0.000527229	COL1A1 ; CYR61 ; FHL2 ; JUNB ; WWTR1 ;
vasculogenesis	GO:0001570	5	59	0.08	2.90392e-05	0.000554165	CAV1 ; FOXF1 ; JUNB ; KDR ; VEGFA ;
positive regulation of apoptotic process	GO:0043065	8	204	0.04	3.46966e-05	0.000651272	COL18A1 ; CYR61 ; DUSP1 ; DUSP6 ; IGFBP3 ; JUN ; PTGS2 ; RHOB ;
response to drug	GO:0042493	10	334	0.03	3.66597e-05	0.000655864	CAV1 ; COL18A1 ; DUSP6 ; FOS ; JUN ; JUNB ; MYC ; NNMT ; PTGS2 ; THBS1 ;
positive regulation of nuclear-transcribed mRNA poly(A) tail shortening	GO:0060213	2	2	1	3.64848e-05	0.000663097	BTG2 ; ZFP36 ;
cell migration	GO:0016477	6	109	0.06	5.3305e-05	0.000910959	HBEGF ; KDR ; LAMB1 ; LAMC1 ; THBS1 ; VEGFA ;
lung development	GO:0030324	6	109	0.06	5.3305e-05	0.000910959	CTGF ; EPAS1 ; FOXF1 ; KDR ; SPARC ; VEGFA ;
positive regulation of mesenchymal cell proliferation	GO:0002053	4	34	0.12	5.18045e-05	0.000912557	FOXF1 ; KDR ; MYC ; VEGFA ;
regulation of transcription, DNA-dependent	GO:0006355	28	2142	0.01	6.24347e-05	0.00105129	ATF3 ; ATF5 ; BTG2 ; CEBPB ; CEBPD ; CEBPE ; EGR1 ; EGR2 ; EGR3 ; EPAS1 ; ETS2 ; FOS ; FOSB ; FOSL2 ; FOXF1 ; JUN ; JUNB ; KLF6 ; KLF9 ; MAFF ; MYC ; NFIL3 ; NR4A1 ; NR4A2 ; PTRF ; RBPMS ; TSC22D3 ; WWTR1 ;
positive regulation of cell proliferation	GO:0008284	10	377	0.03	0.000100597	0.0016223	ATF3 ; COL18A1 ; CTGF ; EDNRA ; JUN ; KDR ; MYC ; PDGFRB ; VEGFA ; WWTR1 ;
negative regulation of plasminogen activation	GO:0010757	2	3	0.67	0.000109019	0.00164246	SERPINE1 ; THBS1 ;
cellular response to calcium ion	GO:0071277	3	17	0.18	0.000139018	0.00204071	FOS ; FOSB ; JUNB ;
positive regulation of epithelial to mesenchymal transition	GO:0010718	3	18	0.17	0.000166085	0.00237709	COL1A1 ; TGFB1I1 ; WWTR1 ;
positive regulation of cardiac muscle contraction	GO:0060452	2	4	0.5	0.000217172	0.00299593	CTGF ; RGS2 ;
skeletal system development	GO:0001501	6	141	0.04	0.000220454	0.003005	CDH11 ; COL1A1 ; COL1A2 ; COL3A1 ; COL5A2 ; ETS2 ;
negative regulation of endothelial cell proliferation	GO:0001937	3	20	0.15	0.000229986	0.00306202	CAV1 ; CAV2 ; THBS1 ;
response to light stimulus	GO:0009416	3	20	0.15	0.000229986	0.00306202	DUSP1 ; FOS ; JUNB ;
positive regulation of endothelial cell migration	GO:0010595	3	21	0.14	0.000267133	0.00351571	KDR ; THBS1 ; VEGFA ;
in utero embryonic development	GO:0001701	7	207	0.03	0.000270939	0.00352528	EDNRA ; FOXF1 ; GJA1 ; JUNB ; MAFF ; PDGFRB ; VEGFA ;
positive regulation of smooth muscle cell proliferation	GO:0048661	4	55	0.07	0.000345402	0.00444366	HBEGF ; JUN ; PDGFRB ; PTGS2 ;
negative regulation of apoptotic process	GO:0043066	8	287	0.03	0.000365978	0.00465605	BTG2 ; CYR61 ; EDNRA ; EGR3 ; JUN ; SERPINE1 ; THBS1 ; VEGFA ;
inactivation of MAPK activity	GO:0000188	3	25	0.12	0.000453863	0.00571069	CAV1 ; DUSP1 ; DUSP6 ;
brown fat cell differentiation	GO:0050873	3	29	0.1	0.000708427	0.00862924	CEBPB ; PTGS2 ; RGS2 ;
vesicle organization	GO:0016050	2	7	0.29	0.000751088	0.00895828	CAV1 ; CAV2 ;
negative regulation of MAP kinase activity	GO:0043407	3	30	0.1	0.000783675	0.00915621	CAV1 ; RGS2 ; SPRY1 ;
regulation of cell growth	GO:0001558	4	68	0.06	0.000776336	0.00916397	CTGF ; CYR61 ; HTRA1 ; IGFBP3 ;
transforming growth factor beta receptor signaling pathway	GO:0007179	4	70	0.06	0.000865968	0.0100155	COL1A2 ; COL3A1 ; FOS ; JUN ;
response to radiation	GO:0009314	3	32	0.09	0.000948988	0.0108659	ANGPT2 ; COL3A1 ; JUN ;
cellular response to fibroblast growth factor stimulus	GO:0044344	2	8	0.25	0.000997479	0.0109819	EGR3 ; NR4A1 ;
negative regulation of blood vessel endothelial cell migration	GO:0043537	2	8	0.25	0.000997479	0.0109819	ANGPT2 ; THBS1 ;
negative regulation of smooth muscle cell migration	GO:0014912	2	8	0.25	0.000997479	0.0109819	IGFBP3 ; SERPINE1 ;
skin morphogenesis	GO:0043589	2	8	0.25	0.000997479	0.0109819	COL1A1 ; COL1A2 ;
blood vessel remodeling	GO:0001974	3	34	0.09	0.00113486	0.0122586	BGN ; EPAS1 ; VEGFA ;
neuron projection development	GO:0031175	4	76	0.05	0.0011784	0.0124933	BTG2 ; LAMB1 ; LAMB2 ; LAMC1 ;
wound healing	GO:0042060	4	76	0.05	0.0011784	0.0124933	COL3A1 ; KLF6 ; SERPINE1 ; SPARC ;
negative regulation of cell-substrate adhesion	GO:0010812	2	9	0.22	0.00127739	0.0129435	ANGPT2 ; COL1A1 ;
negative regulation of cytokine-mediated signaling pathway	GO:0001960	2	9	0.22	0.00127739	0.0129435	CAV1 ; PXDN ;
negative regulation of fibroblast growth factor receptor signaling pathway	GO:0040037	2	9	0.22	0.00127739	0.0129435	SPRY1 ; THBS1 ;
response to wounding	GO:0009611	4	79	0.05	0.00136095	0.0136692	CTGF ; CTSB ; TNFRSF1A ; VWF ;
immune response	GO:0006955	10	530	0.02	0.00145153	0.0144522	CEBPB ; CXCL2 ; GEM ; IFITM2 ; IFITM3 ; NFIL3 ; PROCR ; PXDN ; RGS1 ; THBS1 ;
negative regulation of blood coagulation	GO:0030195	2	10	0.2	0.00159041	0.0151752	SERPINE1 ; THBD ;
negative regulation of fibrinolysis	GO:0051918	2	10	0.2	0.00159041	0.0151752	SERPINE1 ; THBD ;
embryo implantation	GO:0007566	3	38	0.08	0.00157193	0.0153835	KLF9 ; LAMB1 ; PTGS2 ;
peripheral nervous system development	GO:0007422	3	38	0.08	0.00157193	0.0153835	EGR2 ; EGR3 ; PMP22 ;
cellular response to hormone stimulus	GO:0032870	3	39	0.08	0.00169545	0.0160437	DUSP1 ; FOS ; JUNB ;
regulation of cell cycle	GO:0051726	4	85	0.05	0.00178369	0.0167404	GADD45B ; JUN ; JUNB ; PTGS2 ;
cell junction assembly	GO:0034329	4	86	0.05	0.00186205	0.0171939	ACTN1 ; CDH11 ; CDH5 ; FERMT2 ;
heart trabecula formation	GO:0060347	2	11	0.18	0.00193614	0.0173193	ADAMTS1 ; FHL2 ;
positive regulation of blood coagulation	GO:0030194	2	11	0.18	0.00193614	0.0173193	SERPINE1 ; THBS1 ;
Rho protein signal transduction	GO:0007266	3	41	0.07	0.00196029	0.0173995	COL1A2 ; EDNRA ; RHOB ;
circadian rhythm	GO:0007623	3	42	0.07	0.00210182	0.0179596	EGR3 ; JUN ; NFIL3 ;
response to organic nitrogen	GO:0010243	3	42	0.07	0.00210182	0.0179596	BTG2 ; NNMT ; PTGS2 ;
regulation of transcription from RNA polymerase II promoter	GO:0006357	7	295	0.02	0.00215835	0.018306	ATF5 ; FHL2 ; FOS ; FOSL2 ; JUNB ; KLF9 ; MYC ;
positive regulation of blood vessel endothelial cell migration	GO:0043536	2	12	0.17	0.00231417	0.0187923	THBS1 ; VEGFA ;
prostaglandin metabolic process	GO:0006693	2	12	0.17	0.00231417	0.0187923	PTGS2 ; TNFRSF1A ;
response to gravity	GO:0009629	2	12	0.17	0.00231417	0.0187923	FOS ; SPARC ;
vasoconstriction	GO:0042310	2	12	0.17	0.00231417	0.0187923	CAV1 ; EDNRA ;
response to organic substance	GO:0010033	4	91	0.04	0.00228987	0.019138	BTG2 ; DUSP1 ; JUN ; PTGS2 ;
negative regulation of angiogenesis	GO:0016525	3	44	0.07	0.00240356	0.0193808	ANGPT2 ; COL4A2 ; THBS1 ;
epithelial cell differentiation	GO:0030855	3	45	0.07	0.00256395	0.0203869	COL4A1 ; TGFB1I1 ; VEGFA ;
positive regulation of inflammatory response	GO:0050729	3	45	0.07	0.00256395	0.0203869	EDNRA ; SERPINE1 ; TNFRSF1A ;
muscle organ development	GO:0007517	4	98	0.04	0.00299624	0.0228713	COL6A3 ; EGR3 ; HBEGF ; TAGLN ;
response to glucocorticoid stimulus	GO:0051384	4	98	0.04	0.00299624	0.0228713	DUSP1 ; PTGS2 ; SERPINE1 ; SPARC ;
cellular response to mechanical stimulus	GO:0071260	3	48	0.06	0.00308425	0.0230815	COL1A1 ; EDNRA ; TNFRSF1A ;
negative regulation of signal transduction	GO:0009968	3	48	0.06	0.00308425	0.0230815	CAV1 ; IGFBP3 ; RGS1 ;
response to hydrogen peroxide	GO:0042542	3	48	0.06	0.00308425	0.0230815	COL1A1 ; DUSP1 ; JUN ;
positive regulation of epithelial cell proliferation	GO:0050679	3	50	0.06	0.00346455	0.0254289	KDR ; LAMB1 ; LAMC1 ;
labyrinthine layer blood vessel development	GO:0060716	2	15	0.13	0.00363812	0.0263649	CYR61 ; JUNB ;
leukocyte migration	GO:0050900	4	104	0.04	0.00370963	0.026714	ANGPT2 ; COL1A1 ; COL1A2 ; THBD ;
positive regulation of signal transduction	GO:0009967	2	16	0.13	0.00414143	0.029453	CAV1 ; VEGFA ;
axon extension involved in regeneration	GO:0048677	1	1	1	0.00606631	0.0299393	LAMB2 ;
basophil chemotaxis	GO:0002575	1	1	1	0.00606631	0.0299393	VEGFA ;
branching involved in open tracheal system development	GO:0060446	1	1	1	0.00606631	0.0299393	FOXF1 ;
canonical Wnt receptor signaling pathway involved in positive regulation of cell-cell adhesion	GO:0044329	1	1	1	0.00606631	0.0299393	PPAP2B ;
canonical Wnt receptor signaling pathway involved in positive regulation of endothelial cell migration	GO:0044328	1	1	1	0.00606631	0.0299393	PPAP2B ;
canonical Wnt receptor signaling pathway involved in positive regulation of wound healing	GO:0044330	1	1	1	0.00606631	0.0299393	PPAP2B ;
cellular response to gravity	GO:0071258	1	1	1	0.00606631	0.0299393	SERPINE1 ;
detection of wounding	GO:0014822	1	1	1	0.00606631	0.0299393	FOXF1 ;
embryonic ectodermal digestive tract morphogenesis	GO:0048613	1	1	1	0.00606631	0.0299393	FOXF1 ;
extracellular matrix constituent secretion	GO:0070278	1	1	1	0.00606631	0.0299393	CTGF ;
glomerular mesangial cell proliferation	GO:0072110	1	1	1	0.00606631	0.0299393	EGR1 ;
intussusceptive angiogenesis	GO:0002041	1	1	1	0.00606631	0.0299393	CYR61 ;
lateral mesodermal cell differentiation	GO:0048371	1	1	1	0.00606631	0.0299393	FOXF1 ;
leading edge cell differentiation	GO:0035026	1	1	1	0.00606631	0.0299393	JUN ;
mesenchyme migration	GO:0090131	1	1	1	0.00606631	0.0299393	FOXF1 ;
metanephric glomerular basement membrane development	GO:0072274	1	1	1	0.00606631	0.0299393	LAMB2 ;
metanephric glomerular visceral epithelial cell development	GO:0072249	1	1	1	0.00606631	0.0299393	LAMB2 ;
negative regulation of antigen processing and presentation of peptide or polysaccharide antigen via MHC class II	GO:0002581	1	1	1	0.00606631	0.0299393	THBS1 ;
negative regulation of cGMP-mediated signaling	GO:0010754	1	1	1	0.00606631	0.0299393	THBS1 ;
negative regulation of dendritic cell antigen processing and presentation	GO:0002605	1	1	1	0.00606631	0.0299393	THBS1 ;
negative regulation of elastin biosynthetic process	GO:0051545	1	1	1	0.00606631	0.0299393	HBEGF ;
negative regulation of nitric oxide mediated signal transduction	GO:0010751	1	1	1	0.00606631	0.0299393	THBS1 ;
negative regulation of positive chemotaxis	GO:0050928	1	1	1	0.00606631	0.0299393	ANGPT2 ;
negative regulation of smooth muscle cell-matrix adhesion	GO:2000098	1	1	1	0.00606631	0.0299393	SERPINE1 ;
negative regulation of vascular wound healing	GO:0061044	1	1	1	0.00606631	0.0299393	SERPINE1 ;
organ senescence	GO:0010260	1	1	1	0.00606631	0.0299393	CTGF ;
peptidyl-glutamine methylation	GO:0018364	1	1	1	0.00606631	0.0299393	TRMT112 ;
positive regulation of brown fat cell differentiation	GO:0090336	1	1	1	0.00606631	0.0299393	PTGS2 ;
positive regulation of cellular component biogenesis	GO:0044089	1	1	1	0.00606631	0.0299393	LDB2 ;
positive regulation of fibroblast growth factor production	GO:0090271	1	1	1	0.00606631	0.0299393	PTGS2 ;
positive regulation of glomerular metanephric mesangial cell proliferation	GO:0072303	1	1	1	0.00606631	0.0299393	EGR1 ;
positive regulation of leukotriene production involved in inflammatory response	GO:0035491	1	1	1	0.00606631	0.0299393	SERPINE1 ;
positive regulation of metanephric cap mesenchymal cell proliferation	GO:0090096	1	1	1	0.00606631	0.0299393	MYC ;
positive regulation of platelet-derived growth factor production	GO:0090362	1	1	1	0.00606631	0.0299393	PTGS2 ;
regulation of SMAD protein import into nucleus	GO:0060390	1	1	1	0.00606631	0.0299393	WWTR1 ;
regulation of adrenergic receptor signaling pathway	GO:0071877	1	1	1	0.00606631	0.0299393	RGS2 ;
regulation of heart growth	GO:0060420	1	1	1	0.00606631	0.0299393	DUSP6 ;
regulation of protein sumoylation	GO:0033233	1	1	1	0.00606631	0.0299393	EGR1 ;
response to hydrostatic pressure	GO:0051599	1	1	1	0.00606631	0.0299393	COL18A1 ;
rhombomere 3 formation	GO:0021660	1	1	1	0.00606631	0.0299393	EGR2 ;
rhombomere 5 formation	GO:0021666	1	1	1	0.00606631	0.0299393	EGR2 ;
right lung morphogenesis	GO:0060461	1	1	1	0.00606631	0.0299393	FOXF1 ;
signal transduction by p53 class mediator resulting in induction of anoikis	GO:0072333	1	1	1	0.00606631	0.0299393	SIK1 ;
smooth muscle cell chemotaxis	GO:0071670	1	1	1	0.00606631	0.0299393	PDGFRB ;
tetrapyrrole metabolic process	GO:0033013	1	1	1	0.00606631	0.0299393	TNFRSF1A ;
vascular transport	GO:0010232	1	1	1	0.00606631	0.0299393	GJA1 ;
wound healing, spreading of cells	GO:0044319	1	1	1	0.00606631	0.0299393	CYR61 ;
stress-activated MAPK cascade	GO:0051403	3	54	0.06	0.00430818	0.0304498	DUSP6 ; FOS ; JUN ;
negative regulation of canonical Wnt receptor signaling pathway	GO:0090090	3	62	0.05	0.00634281	0.0311696	DKK3 ; EGR1 ; WWTR1 ;
positive regulation of transforming growth factor beta receptor signaling pathway	GO:0030511	2	20	0.1	0.00645436	0.0315822	TGFB1I1 ; THBS1 ;
toll-like receptor 3 signaling pathway	GO:0034138	3	63	0.05	0.00663089	0.0323079	DUSP6 ; FOS ; JUN ;
decidualization	GO:0046697	2	17	0.12	0.00467508	0.0328403	JUNB ; PTGS2 ;
multicellular organismal development	GO:0007275	13	944	0.01	0.00475505	0.0329972	ANGPT2 ; COL15A1 ; DKK3 ; EMP1 ; EPAS1 ; FOSB ; GADD45B ; KDR ; LDB2 ; RHOB ; SIK1 ; SPRY1 ; VEGFA ;
visual perception	GO:0007601	5	180	0.03	0.00483588	0.0331562	COL18A1 ; COL1A1 ; EPAS1 ; LAMB2 ; TGFBI ;
blood vessel morphogenesis	GO:0048514	2	21	0.1	0.00710565	0.0341847	ANGPT2 ; GJA1 ;
substrate adhesion-dependent cell spreading	GO:0034446	2	21	0.1	0.00710565	0.0341847	LAMB1 ; LAMC1 ;
heart development	GO:0007507	5	182	0.03	0.00506533	0.0343183	COL3A1 ; EDNRA ; FOXF1 ; GJA1 ; SPARC ;
MyD88-independent toll-like receptor signaling pathway	GO:0002756	3	65	0.05	0.00723014	0.0346381	DUSP6 ; FOS ; JUN ;
negative regulation of ERK1 and ERK2 cascade	GO:0070373	2	18	0.11	0.00523871	0.0350779	DUSP6 ; SPRY1 ;
regulation of sequence-specific DNA binding transcription factor activity	GO:0051090	3	59	0.05	0.00552414	0.0365615	FOS ; FOXF1 ; JUN ;
skin development	GO:0043588	3	59	0.05	0.00552414	0.0365615	COL1A1 ; COL3A1 ; COL5A2 ;
peptide cross-linking	GO:0018149	2	22	0.09	0.00778542	0.0366844	COL3A1 ; THBS1 ;
positive regulation of cysteine-type endopeptidase activity involved in apoptotic process	GO:0043280	2	22	0.09	0.00778542	0.0366844	CTGF ; CYR61 ;
inflammatory response	GO:0006954	6	284	0.02	0.00774576	0.0369537	CEBPB ; CXCL2 ; FOS ; PTGS2 ; THBS1 ; TNFRSF1A ;
response to oxidative stress	GO:0006979	4	119	0.03	0.00597794	0.0391128	DUSP1 ; EPAS1 ; PTGS2 ; PXDN ;
toll-like receptor 1 signaling pathway	GO:0034130	3	69	0.04	0.00852234	0.0391891	DUSP6 ; FOS ; JUN ;
toll-like receptor 2 signaling pathway	GO:0034134	3	69	0.04	0.00852234	0.0391891	DUSP6 ; FOS ; JUN ;
digestive tract development	GO:0048565	2	23	0.09	0.00849331	0.0393718	COL3A1 ; FOXF1 ;
response to biotic stimulus	GO:0009607	2	23	0.09	0.00849331	0.0393718	IFITM2 ; IFITM3 ;
hemopoiesis	GO:0030097	3	70	0.04	0.00886516	0.0406024	EPAS1 ; KDR ; PDGFRB ;
cellular response to extracellular stimulus	GO:0031668	2	24	0.08	0.00922896	0.0414398	FOS ; NR4A2 ;
embryonic placenta development	GO:0001892	2	24	0.08	0.00922896	0.0414398	CEBPB ; EPAS1 ;
neuromuscular junction development	GO:0007528	2	24	0.08	0.00922896	0.0414398	COL4A1 ; LAMB2 ;
response to corticosterone stimulus	GO:0051412	2	24	0.08	0.00922896	0.0414398	FOS ; JUNB ;
RNA destabilization	GO:0050779	1	2	0.5	0.0120961	0.0439685	ZFP36 ;
Tie receptor signaling pathway	GO:0048014	1	2	0.5	0.0120961	0.0439685	ANGPT2 ;
aorta smooth muscle tissue morphogenesis	GO:0060414	1	2	0.5	0.0120961	0.0439685	MYLK ;
apoptosis involved in heart morphogenesis	GO:0003278	1	2	0.5	0.0120961	0.0439685	CYR61 ;
caveola assembly	GO:0070836	1	2	0.5	0.0120961	0.0439685	CAV2 ;
cellular response to mycophenolic acid	GO:0071506	1	2	0.5	0.0120961	0.0439685	EGR1 ;
cellular response to potassium ion starvation	GO:0051365	1	2	0.5	0.0120961	0.0439685	JUN ;
chronological cell aging	GO:0001300	1	2	0.5	0.0120961	0.0439685	SERPINE1 ;
cyclooxygenase pathway	GO:0019371	1	2	0.5	0.0120961	0.0439685	PTGS2 ;
cytosolic calcium ion transport	GO:0060401	1	2	0.5	0.0120961	0.0439685	CTGF ;
diterpenoid metabolic process	GO:0016101	1	2	0.5	0.0120961	0.0439685	TNFRSF1A ;
endothelium development	GO:0003158	1	2	0.5	0.0120961	0.0439685	KDR ;
engulfment of apoptotic cell	GO:0043652	1	2	0.5	0.0120961	0.0439685	THBS1 ;
glomerular filtration	GO:0003094	1	2	0.5	0.0120961	0.0439685	EDNRA ;
habenula development	GO:0021986	1	2	0.5	0.0120961	0.0439685	NR4A2 ;
maintenance of protein location in cell	GO:0032507	1	2	0.5	0.0120961	0.0439685	CAV1 ;
metanephric glomerular mesangial cell proliferation involved in metanephros development	GO:0072262	1	2	0.5	0.0120961	0.0439685	PDGFRB ;
negative regulation of aldosterone biosynthetic process	GO:0032348	1	2	0.5	0.0120961	0.0439685	DKK3 ;
negative regulation of cortisol biosynthetic process	GO:2000065	1	2	0.5	0.0120961	0.0439685	DKK3 ;
negative regulation of mast cell degranulation	GO:0043305	1	2	0.5	0.0120961	0.0439685	FOXF1 ;
negative regulation of phospholipase activity	GO:0010519	1	2	0.5	0.0120961	0.0439685	RGS2 ;
negative regulation of triglyceride biosynthetic process	GO:0010868	1	2	0.5	0.0120961	0.0439685	SIK1 ;
negative regulation of wound healing	GO:0061045	1	2	0.5	0.0120961	0.0439685	SERPINE1 ;
nitric oxide homeostasis	GO:0033484	1	2	0.5	0.0120961	0.0439685	CAV1 ;
platelet-derived growth factor receptor-beta signaling pathway	GO:0035791	1	2	0.5	0.0120961	0.0439685	PDGFRB ;
positive regulation of ceramide biosynthetic process	GO:2000304	1	2	0.5	0.0120961	0.0439685	CYR61 ;
positive regulation of striated muscle tissue development	GO:0045844	1	2	0.5	0.0120961	0.0439685	GJA1 ;
positive regulation of transforming growth factor beta production	GO:0071636	1	2	0.5	0.0120961	0.0439685	PTGS2 ;
regulation of endodermal cell fate specification	GO:0042663	1	2	0.5	0.0120961	0.0439685	DUSP6 ;
regulation of telomere maintenance	GO:0032204	1	2	0.5	0.0120961	0.0439685	MYC ;
rhythmic behavior	GO:0007622	1	2	0.5	0.0120961	0.0439685	EGR2 ;
tooth mineralization	GO:0034505	1	2	0.5	0.0120961	0.0439685	COL1A1 ;
ureter development	GO:0072189	1	2	0.5	0.0120961	0.0439685	FOXF1 ;
venous blood vessel development	GO:0060841	1	2	0.5	0.0120961	0.0439685	FOXF1 ;
vesicle docking	GO:0048278	1	2	0.5	0.0120961	0.0439685	CAV2 ;
MyD88-dependent toll-like receptor signaling pathway	GO:0002755	3	73	0.04	0.00994172	0.0442929	DUSP6 ; FOS ; JUN ;
adrenal gland development	GO:0030325	2	25	0.08	0.00999201	0.0443444	DKK3 ; PDGFRB ;
negative regulation of BMP signaling pathway	GO:0030514	2	28	0.07	0.0124421	0.0447992	CAV1 ; HTRA1 ;
negative regulation of cell adhesion	GO:0007162	2	28	0.07	0.0124421	0.0447992	LAMB1 ; TGFBI ;
toll-like receptor 4 signaling pathway	GO:0034142	3	75	0.04	0.0106999	0.04694	DUSP6 ; FOS ; JUN ;
toll-like receptor signaling pathway	GO:0002224	3	75	0.04	0.0106999	0.04694	DUSP6 ; FOS ; JUN ;
response to inorganic substance	GO:0010035	2	26	0.08	0.0107821	0.0471203	COL1A1 ; NR4A2 ;
ossification	GO:0001503	3	81	0.04	0.013171	0.0471275	CDH11 ; COL1A1 ; SPARC ;
phagocytosis	GO:0006909	2	29	0.07	0.0133112	0.0471868	CD93 ; CEBPE ;
cytokine-mediated signaling pathway	GO:0019221	5	230	0.02	0.0131554	0.0472191	EGR1 ; IFITM2 ; IFITM3 ; KLF6 ; TNFRSF1A ;
anti-apoptosis	GO:0006916	5	221	0.02	0.0112235	0.0486778	ATF5 ; CEBPB ; THBS1 ; TSC22D3 ; VEGFA ;
Toll signaling pathway	GO:0008063	3	77	0.04	0.0114906	0.0496482	DUSP6 ; FOS ; JUN ;
cellular process	GO:0009987	2	27	0.07	0.0115989	0.0499276	JUN ; JUNB ;
