# Supplementary material for: CYR61 and TAZ Upregulation and Focal Epithelial to Mesenchymal Transition May Be Early Predictors of Barrett’s Esophagus Malignant Progression
Source: PLoS One. 2016 Sep 1;11(9):e0161967. doi: 10.1371/journal.pone.0161967 (PMC5008832; doi:10.1371/journal.pone.0161967)
Supplement: S6 Table — (XLSX) [file pone.0161967.s014.xlsx]

## Sheet: S6 Table
S6 Table. GSEA results for GO-BP categories (corrected p-value<0.05) obtained with CYR61, TAZ and 100 GeneMania network neighbors
GO Biological Process term Name	GO term Id	GO term uploaded gene count	Genes in InnateDB for this entity	Genes Ratio	GO term p-value	GO term p-value (corrected)	Gene Symbols
transcription, DNA-dependent	GO:0006351	21	733	0.03	2.34815e-10	1.22221e-07	AEBP1 ; ATF3 ; CREB1 ; CREBBP ; EGR1 ; EGR2 ; EGR3 ; ESR1 ; ETS2 ; FOS ; FOSL2 ; JUN ; KLF10 ; KLF6 ; MYC ; NR2F2 ; NR4A2 ; RCAN1 ; SRF ; TBX5 ; ZFP36L1 ;
response to mechanical stimulus	GO:0009612	8	57	0.14	6.59086e-10	2.28703e-07	BTG2 ; CAV1 ; CCL2 ; FOS ; JUN ; JUNB ; RCAN1 ; TIMP3 ;
positive regulation of transcription from RNA polymerase II promoter	GO:0045944	18	602	0.03	2.76253e-09	7.18948e-07	BTG2 ; CREB1 ; CREBBP ; CYR61 ; EGR1 ; EGR2 ; ESR1 ; ETS2 ; FOS ; JUN ; KLF6 ; NR4A1 ; NR4A2 ; NR4A3 ; SRF ; TBX5 ; WWTR1 ; YAP1 ;
positive regulation of transcription, DNA-dependent	GO:0045893	15	535	0.03	1.53453e-07	1.77494e-05	CREBBP ; EGR1 ; EGR2 ; ETS2 ; FHL2 ; FOS ; JUN ; KLF6 ; MYC ; NR2F2 ; NR4A1 ; NR4A2 ; SRF ; TBX5 ; TGFB1I1 ;
response to progesterone stimulus	GO:0032570	5	26	0.19	2.35106e-07	2.44746e-05	CAV1 ; CCL2 ; FOS ; JUNB ; THBS1 ;
cell adhesion	GO:0007155	15	567	0.03	3.22789e-07	3.05476e-05	AEBP1 ; CCL2 ; CDH11 ; CTGF ; CYR61 ; FERMT2 ; ITGAM ; ITGAV ; ITGB2 ; ITGB5 ; LAMB1 ; LAMC1 ; TGFB1I1 ; THBS1 ; THBS2 ;
regulation of transcription, DNA-dependent	GO:0006355	30	2142	0.01	4.38945e-07	3.80784e-05	AEBP1 ; ATF3 ; BTG2 ; CCAR1 ; CREB1 ; CREBBP ; EGR1 ; EGR2 ; EGR3 ; ESR1 ; ETS2 ; FOS ; FOSB ; FOSL2 ; JUN ; JUNB ; KLF10 ; KLF6 ; MAFF ; MYC ; NR2F2 ; NR4A1 ; NR4A2 ; NR4A3 ; RCAN1 ; SRF ; TBX5 ; WWTR1 ; YAP1 ; ZFP36L1 ;
negative regulation of cell proliferation	GO:0008285	12	385	0.03	9.87324e-07	7.90618e-05	ADAMTS1 ; BTG2 ; CAV1 ; CAV2 ; GAS1 ; JUN ; KLF10 ; SPRY1 ; SPRY2 ; SRF ; TBX5 ; TGFB1I1 ;
transforming growth factor beta receptor signaling pathway	GO:0007179	6	70	0.09	1.9723e-06	0.000128323	CCL2 ; CREB1 ; FOS ; JUN ; KLF10 ; LTBP2 ;
negative regulation of apoptotic process	GO:0043066	10	287	0.03	3.12479e-06	0.000191347	BTG2 ; CYR61 ; EGR3 ; ITGAV ; JUN ; NR4A3 ; SERPINE1 ; SPRY2 ; THBS1 ; YAP1 ;
negative regulation of endothelial cell proliferation	GO:0001937	4	20	0.2	3.45844e-06	0.000200013	CAV1 ; CAV2 ; NR2F2 ; THBS1 ;
cell migration involved in sprouting angiogenesis	GO:0002042	3	9	0.33	1.20836e-05	0.000503162	EGR3 ; NR4A1 ; SRF ;
negative regulation of fibroblast growth factor receptor signaling pathway	GO:0040037	3	9	0.33	1.20836e-05	0.000503162	SPRY1 ; SPRY2 ; THBS1 ;
steroid hormone mediated signaling pathway	GO:0043401	5	57	0.09	1.31285e-05	0.000525644	ESR1 ; NR2F2 ; NR4A1 ; NR4A2 ; NR4A3 ;
response to cAMP	GO:0051591	5	56	0.09	1.20275e-05	0.000544375	DUSP1 ; FOS ; JUN ; JUNB ; THBD ;
transcription from RNA polymerase II promoter	GO:0006366	10	334	0.03	1.1846e-05	0.00056053	CREB1 ; EGR1 ; EGR2 ; FOS ; JUN ; JUNB ; MAFF ; SRF ; TGFB1I1 ; YAP1 ;
heart trabecula formation	GO:0060347	3	11	0.27	2.3552e-05	0.00087563	ADAMTS1 ; FHL2 ; SRF ;
integrin-mediated signaling pathway	GO:0007229	5	67	0.07	2.90307e-05	0.00097487	ADAMTS1 ; ITGAM ; ITGAV ; ITGB2 ; ITGB5 ;
positive regulation of nuclear-transcribed mRNA poly(A) tail shortening	GO:0060213	2	2	1	2.81612e-05	0.00101089	BTG2 ; ZFP36 ;
response to estrogen stimulus	GO:0043627	5	70	0.07	3.59243e-05	0.00113325	CAV1 ; ESR1 ; RCAN1 ; SERPINE1 ; TIMP3 ;
intracellular receptor mediated signaling pathway	GO:0030522	4	36	0.11	3.93803e-05	0.00120573	ESR1 ; NR2F2 ; NR4A1 ; NR4A2 ;
response to cytokine stimulus	GO:0034097	5	72	0.07	4.11814e-05	0.00122485	FOS ; JUN ; JUNB ; SERPINE1 ; SRF ;
neuron projection development	GO:0031175	5	76	0.07	5.34684e-05	0.00150434	BTG2 ; LAMB1 ; LAMC1 ; NEDD4 ; SRF ;
innate immune response	GO:0045087	16	991	0.02	6.81186e-05	0.00186609	ATF3 ; CAV1 ; CCL2 ; CREB1 ; CREBBP ; CXCL2 ; DUSP1 ; EGR1 ; FOS ; ITGAM ; ITGB2 ; JUN ; NR4A3 ; RCAN1 ; SERPINE1 ; THBS1 ;
response to drug	GO:0042493	9	334	0.03	7.46836e-05	0.00194364	CAV1 ; CCL2 ; CREB1 ; FOS ; JUN ; JUNB ; MYC ; NNMT ; THBS1 ;
negative regulation of Ras GTPase activity	GO:0034261	2	3	0.67	8.4189e-05	0.00199183	SPRY1 ; SPRY2 ;
negative regulation of plasminogen activation	GO:0010757	2	3	0.67	8.4189e-05	0.00199183	SERPINE1 ; THBS1 ;
cellular response to calcium ion	GO:0071277	3	17	0.18	9.48286e-05	0.00214601	FOS ; FOSB ; JUNB ;
response to organic cyclic compound	GO:0014070	6	142	0.04	0.00011299	0.00250261	BTG2 ; CTGF ; FOS ; JUN ; JUNB ; TIMP3 ;
response to organic substance	GO:0010033	5	91	0.05	0.000126355	0.00268439	BTG2 ; CREB1 ; DUSP1 ; JUN ; TIMP3 ;
positive regulation of endothelial cell proliferation	GO:0001938	4	49	0.08	0.000134317	0.00279648	CCL2 ; EGR3 ; JUN ; NR4A1 ;
response to light stimulus	GO:0009416	3	20	0.15	0.000157139	0.00320748	DUSP1 ; FOS ; JUNB ;
neutrophil chemotaxis	GO:0030593	3	22	0.14	0.000210637	0.00421678	CCL2 ; ITGAM ; ITGB2 ;
positive regulation of cell migration	GO:0030335	5	105	0.05	0.000247364	0.00468193	CYR61 ; HBEGF ; ITGAV ; LAMB1 ; THBS1 ;
osteoblast differentiation	GO:0001649	4	58	0.07	0.000259262	0.00481949	CYR61 ; FHL2 ; JUNB ; WWTR1 ;
negative regulation of nerve growth factor receptor signaling pathway	GO:0051387	2	5	0.4	0.000278678	0.00500179	SPRY1 ; SPRY2 ;
axon guidance	GO:0007411	8	315	0.03	0.000283971	0.0050104	CREB1 ; DPYSL3 ; GAS1 ; ITGAV ; LAMB1 ; LAMC1 ; MYL9 ; NR4A3 ;
vasculogenesis	GO:0001570	4	59	0.07	0.000276985	0.00505862	CAV1 ; JUNB ; YAP1 ; ZFP36L1 ;
regulation of transcription from RNA polymerase II promoter by nuclear hormone receptor	GO:0034339	4	61	0.07	0.000315016	0.00537593	ESR1 ; NR4A1 ; NR4A2 ; NR4A3 ;
inactivation of MAPK activity	GO:0000188	3	25	0.12	0.000310953	0.00539504	CAV1 ; DUSP1 ; DUSP5 ;
atrioventricular valve morphogenesis	GO:0003181	2	6	0.33	0.000416562	0.00657031	CYR61 ; TBX5 ;
cellular response to gamma radiation	GO:0071480	2	7	0.29	0.000581157	0.00775621	EGR1 ; YAP1 ;
cellular response to vascular endothelial growth factor stimulus	GO:0035924	2	7	0.29	0.000581157	0.00775621	EGR3 ; NR4A1 ;
endothelial cell chemotaxis	GO:0035767	2	7	0.29	0.000581157	0.00775621	EGR3 ; NR4A1 ;
negative regulation of epithelial cell differentiation	GO:0030857	2	7	0.29	0.000581157	0.00775621	CAV1 ; YAP1 ;
positive regulation of osteoblast proliferation	GO:0033690	2	7	0.29	0.000581157	0.00775621	CYR61 ; ITGAV ;
vesicle organization	GO:0016050	2	7	0.29	0.000581157	0.00775621	CAV1 ; CAV2 ;
response to hypoxia	GO:0001666	6	193	0.03	0.000589297	0.0077653	APOLD1 ; CAV1 ; CCL2 ; CREBBP ; NR4A2 ; THBS1 ;
negative regulation of MAP kinase activity	GO:0043407	3	30	0.1	0.000538382	0.00800651	CAV1 ; SPRY1 ; SPRY2 ;
cell cycle arrest	GO:0007050	5	131	0.04	0.000683584	0.00878533	GADD45A ; GAS1 ; MYC ; PPP1R15A ; THBS1 ;
cell-matrix adhesion	GO:0007160	4	75	0.05	0.000693034	0.00879815	ITGAV ; ITGB2 ; ITGB5 ; SRF ;
response to amino acid stimulus	GO:0043200	3	33	0.09	0.000715158	0.00896964	CCL2 ; CTGF ; TIMP3 ;
blood coagulation	GO:0007596	9	455	0.02	0.000731325	0.00906321	CAV1 ; EFEMP2 ; ITGAM ; ITGAV ; ITGB2 ; MAFF ; SERPINE1 ; THBD ; THBS1 ;
cellular response to fibroblast growth factor stimulus	GO:0044344	2	8	0.25	0.00077218	0.00934697	EGR3 ; NR4A1 ;
positive regulation of macrophage chemotaxis	GO:0010759	2	8	0.25	0.00077218	0.00934697	CCL2 ; THBS1 ;
positive regulation of cell differentiation	GO:0045597	3	35	0.09	0.000851298	0.0101862	CYR61 ; JUNB ; SRF ;
response to peptide hormone stimulus	GO:0043434	4	80	0.05	0.000883641	0.0104531	BTG2 ; CTGF ; JUNB ; NR4A3 ;
positive regulation of cell proliferation	GO:0008284	8	377	0.02	0.000926201	0.0108334	ATF3 ; CTGF ; GAS1 ; ITGAV ; JUN ; MYC ; WWTR1 ; YAP1 ;
skeletal system development	GO:0001501	5	141	0.04	0.000952232	0.0108931	AEBP1 ; CDH11 ; ETS2 ; IGFBP4 ; KLF10 ;
negative regulation of endothelial cell migration	GO:0010596	2	9	0.22	0.00098935	0.0111947	NR2F2 ; THBS1 ;
positive regulation of fibroblast proliferation	GO:0048146	3	37	0.08	0.00100286	0.0112255	ESR1 ; FOSL2 ; JUN ;
regulation of cell cycle	GO:0051726	4	85	0.05	0.0011085	0.0121469	GADD45A ; GADD45B ; JUN ; JUNB ;
cellular response to hormone stimulus	GO:0032870	3	39	0.08	0.00117048	0.0126924	DUSP1 ; FOS ; JUNB ;
cellular response to stress	GO:0033554	2	10	0.2	0.00123239	0.0128292	NR4A2 ; NR4A3 ;
negative regulation of blood coagulation	GO:0030195	2	10	0.2	0.00123239	0.0128292	SERPINE1 ; THBD ;
negative regulation of fibrinolysis	GO:0051918	2	10	0.2	0.00123239	0.0128292	SERPINE1 ; THBD ;
cell-cell adhesion	GO:0016337	4	91	0.04	0.00142797	0.014718	CDH11 ; CYR61 ; ITGAM ; SRF ;
hippo signaling cascade	GO:0035329	2	11	0.18	0.00150102	0.0148815	WWTR1 ; YAP1 ;
positive regulation of blood coagulation	GO:0030194	2	11	0.18	0.00150102	0.0148815	SERPINE1 ; THBS1 ;
negative regulation of angiogenesis	GO:0016525	3	44	0.07	0.00166383	0.0161873	CCL2 ; THBS1 ; THBS2 ;
response to estradiol stimulus	GO:0032355	4	97	0.04	0.00180669	0.0170979	CTGF ; DUSP1 ; ESR1 ; NR2F2 ;
apoptotic cell clearance	GO:0043277	2	12	0.17	0.00179497	0.0171428	CCL2 ; ITGAV ;
regulation of mRNA stability	GO:0043488	2	12	0.17	0.00179497	0.0171428	ZFP36 ; ZFP36L1 ;
cell fate commitment	GO:0045165	3	46	0.07	0.0018924	0.0174335	GAS1 ; SPRY2 ; TGFB1I1 ;
muscle organ development	GO:0007517	4	98	0.04	0.00187595	0.0174363	AEBP1 ; EGR3 ; HBEGF ; TAGLN ;
angiogenesis	GO:0001525	5	164	0.03	0.00185993	0.0174431	APOLD1 ; CCL2 ; ITGAV ; JUN ; SERPINE1 ;
negative regulation of signal transduction	GO:0009968	3	48	0.06	0.00213964	0.0185614	CAV1 ; RGS1 ; RGS16 ;
skeletal muscle fiber development	GO:0048741	2	13	0.15	0.00211396	0.0186494	CAV2 ; RCAN1 ;
ventricular septum development	GO:0003281	2	13	0.15	0.00211396	0.0186494	CYR61 ; TBX5 ;
leukocyte migration	GO:0050900	4	104	0.04	0.00233054	0.0200504	ITGAM ; ITGAV ; ITGB2 ; THBD ;
endoderm formation	GO:0001706	2	14	0.14	0.00245773	0.0203055	DUSP1 ; DUSP5 ;
regulation of smooth muscle contraction	GO:0006940	2	14	0.14	0.00245773	0.0203055	CAV1 ; CNN1 ;
trophectodermal cell differentiation	GO:0001829	2	14	0.14	0.00245773	0.0203055	JUNB ; SRF ;
positive regulation of epithelial cell proliferation	GO:0050679	3	50	0.06	0.00240607	0.0205304	GAS1 ; LAMB1 ; LAMC1 ;
negative regulation of protein kinase activity	GO:0006469	3	51	0.06	0.00254662	0.0207112	GADD45A ; GADD45B ; WWTR1 ;
cell proliferation	GO:0008283	7	344	0.02	0.00245581	0.0207845	CREBBP ; CYR61 ; EMP2 ; IGFBP4 ; KLF10 ; MYC ; YAP1 ;
cell migration	GO:0016477	4	109	0.04	0.00276318	0.0222982	HBEGF ; LAMB1 ; LAMC1 ; THBS1 ;
labyrinthine layer blood vessel development	GO:0060716	2	15	0.13	0.002826	0.0226297	CYR61 ; JUNB ;
skeletal muscle tissue development	GO:0007519	3	54	0.06	0.0029984	0.0236464	CAV1 ; NR2F2 ; RCAN1 ;
stress-activated MAPK cascade	GO:0051403	3	54	0.06	0.0029984	0.0236464	CREB1 ; FOS ; JUN ;
response to stress	GO:0006950	5	184	0.03	0.00306229	0.0239687	FOS ; GADD45B ; MAFF ; NR4A2 ; PPP1R15A ;
atrial septum development	GO:0003283	1	1	1	0.00533278	0.0277571	TBX5 ;
cell migration involved in coronary vasculogenesis	GO:0060980	1	1	1	0.00533278	0.0277571	TBX5 ;
cellular response to gravity	GO:0071258	1	1	1	0.00533278	0.0277571	SERPINE1 ;
contractile actin filament bundle assembly	GO:0030038	1	1	1	0.00533278	0.0277571	SRF ;
development involved in symbiotic interaction	GO:0044111	1	1	1	0.00533278	0.0277571	NEDD4 ;
dorsal aorta morphogenesis	GO:0035912	1	1	1	0.00533278	0.0277571	SRF ;
entry of bacterium into host cell	GO:0035635	1	1	1	0.00533278	0.0277571	ITGAV ;
entry of symbiont into host cell by promotion of host phagocytosis	GO:0052066	1	1	1	0.00533278	0.0277571	ITGAV ;
extracellular matrix constituent secretion	GO:0070278	1	1	1	0.00533278	0.0277571	CTGF ;
glomerular mesangial cell proliferation	GO:0072110	1	1	1	0.00533278	0.0277571	EGR1 ;
helper T cell extravasation	GO:0035684	1	1	1	0.00533278	0.0277571	CCL2 ;
intussusceptive angiogenesis	GO:0002041	1	1	1	0.00533278	0.0277571	CYR61 ;
leading edge cell differentiation	GO:0035026	1	1	1	0.00533278	0.0277571	JUN ;
mature B cell differentiation involved in immune response	GO:0002313	1	1	1	0.00533278	0.0277571	GPR183 ;
microglia development	GO:0014005	1	1	1	0.00533278	0.0277571	ITGAM ;
negative regulation of antigen processing and presentation of peptide or polysaccharide antigen via MHC class II	GO:0002581	1	1	1	0.00533278	0.0277571	THBS1 ;
negative regulation of cGMP-mediated signaling	GO:0010754	1	1	1	0.00533278	0.0277571	THBS1 ;
negative regulation of dendritic cell antigen processing and presentation	GO:0002605	1	1	1	0.00533278	0.0277571	THBS1 ;
negative regulation of elastin biosynthetic process	GO:0051545	1	1	1	0.00533278	0.0277571	HBEGF ;
negative regulation of nitric oxide mediated signal transduction	GO:0010751	1	1	1	0.00533278	0.0277571	THBS1 ;
negative regulation of smooth muscle cell-matrix adhesion	GO:2000098	1	1	1	0.00533278	0.0277571	SERPINE1 ;
negative regulation of transcription from RNA polymerase II promoter in response to UV-induced DNA damage	GO:0010768	1	1	1	0.00533278	0.0277571	NEDD4 ;
negative regulation of vascular wound healing	GO:0061044	1	1	1	0.00533278	0.0277571	SERPINE1 ;
organ senescence	GO:0010260	1	1	1	0.00533278	0.0277571	CTGF ;
positive regulation of glomerular metanephric mesangial cell proliferation	GO:0072303	1	1	1	0.00533278	0.0277571	EGR1 ;
positive regulation of leukocyte apoptosis	GO:2000108	1	1	1	0.00533278	0.0277571	NR4A3 ;
positive regulation of leukotriene production involved in inflammatory response	GO:0035491	1	1	1	0.00533278	0.0277571	SERPINE1 ;
positive regulation of metanephric cap mesenchymal cell proliferation	GO:0090096	1	1	1	0.00533278	0.0277571	MYC ;
positive regulation of nucleocytoplasmic transport	GO:0046824	1	1	1	0.00533278	0.0277571	NEDD4 ;
radial pattern formation	GO:0009956	1	1	1	0.00533278	0.0277571	NR2F2 ;
regulation of SMAD protein import into nucleus	GO:0060390	1	1	1	0.00533278	0.0277571	WWTR1 ;
regulation of apoptotic cell clearance	GO:2000425	1	1	1	0.00533278	0.0277571	ITGAV ;
regulation of endothelial cell differentiation	GO:0045601	1	1	1	0.00533278	0.0277571	APOLD1 ;
regulation of protein sumoylation	GO:0033233	1	1	1	0.00533278	0.0277571	EGR1 ;
rhombomere 3 formation	GO:0021660	1	1	1	0.00533278	0.0277571	EGR2 ;
rhombomere 5 formation	GO:0021666	1	1	1	0.00533278	0.0277571	EGR2 ;
signal transduction by p53 class mediator resulting in induction of anoikis	GO:0072333	1	1	1	0.00533278	0.0277571	SIK1 ;
somatic cell DNA recombination	GO:0016444	1	1	1	0.00533278	0.0277571	SWAP70 ;
transmission of virus	GO:0019089	1	1	1	0.00533278	0.0277571	NEDD4 ;
vascular smooth muscle contraction	GO:0014829	1	1	1	0.00533278	0.0277571	ACTA2 ;
vestibular reflex	GO:0060005	1	1	1	0.00533278	0.0277571	NR4A3 ;
wound healing, spreading of cells	GO:0044319	1	1	1	0.00533278	0.0277571	CYR61 ;
substrate adhesion-dependent cell spreading	GO:0034446	2	21	0.1	0.00553554	0.0283867	LAMB1 ; LAMC1 ;
cellular lipid metabolic process	GO:0044255	4	133	0.03	0.00561545	0.0286553	CREBBP ; CTGF ; FHL2 ; GLIPR1 ;
regulation of cell growth	GO:0001558	3	68	0.04	0.00574115	0.0291539	CTGF ; CYR61 ; IGFBP4 ;
toll-like receptor 1 signaling pathway	GO:0034130	3	69	0.04	0.00597916	0.0300691	CREB1 ; FOS ; JUN ;
toll-like receptor 2 signaling pathway	GO:0034134	3	69	0.04	0.00597916	0.0300691	CREB1 ; FOS ; JUN ;
positive regulation of cysteine-type endopeptidase activity involved in apoptotic process	GO:0043280	2	22	0.09	0.00606803	0.030224	CTGF ; CYR61 ;
negative regulation of ERK1 and ERK2 cascade	GO:0070373	2	18	0.11	0.00407521	0.0303021	SPRY1 ; SPRY2 ;
negative regulation of Ras protein signal transduction	GO:0046580	2	18	0.11	0.00407521	0.0303021	SPRY1 ; SPRY2 ;
positive regulation of epithelial to mesenchymal transition	GO:0010718	2	18	0.11	0.00407521	0.0303021	TGFB1I1 ; WWTR1 ;
inflammatory response	GO:0006954	6	284	0.02	0.0041654	0.0307531	CCL2 ; CXCL2 ; FOS ; IGFBP4 ; ITGB2 ; THBS1 ;
positive regulation of angiogenesis	GO:0045766	3	60	0.05	0.00404234	0.0309417	DDAH1 ; SERPINE1 ; THBS1 ;
aging	GO:0007568	4	123	0.03	0.00426098	0.0312372	CCL2 ; FOS ; JUN ; TIMP3 ;
negative regulation of cell migration	GO:0030336	3	62	0.05	0.00443343	0.03205	SERPINE1 ; SRF ; TBX5 ;
organ regeneration	GO:0031100	3	62	0.05	0.00443343	0.03205	CCL2 ; NNMT ; NR4A3 ;
response to hormone stimulus	GO:0009725	3	71	0.04	0.00647269	0.032086	FHL2 ; SRF ; TIMP3 ;
mRNA catabolic process	GO:0006402	2	19	0.11	0.00453888	0.0323628	ZFP36 ; ZFP36L1 ;
cardiac muscle cell differentiation	GO:0055007	2	23	0.09	0.00662295	0.0326753	SIK1 ; TBX5 ;
toll-like receptor 3 signaling pathway	GO:0034138	3	63	0.05	0.00463727	0.0328394	CREB1 ; FOS ; JUN ;
MyD88-dependent toll-like receptor signaling pathway	GO:0002755	3	73	0.04	0.00698983	0.0343227	CREB1 ; FOS ; JUN ;
associative learning	GO:0008306	2	24	0.08	0.00720007	0.0345404	BTG2 ; SRF ;
cellular response to extracellular stimulus	GO:0031668	2	24	0.08	0.00720007	0.0345404	FOS ; NR4A2 ;
regulation of signal transduction	GO:0009966	2	24	0.08	0.00720007	0.0345404	SPRY1 ; SPRY2 ;
response to corticosterone stimulus	GO:0051412	2	24	0.08	0.00720007	0.0345404	FOS ; JUNB ;
positive regulation of transforming growth factor beta receptor signaling pathway	GO:0030511	2	20	0.1	0.00502574	0.0351127	TGFB1I1 ; THBS1 ;
MyD88-independent toll-like receptor signaling pathway	GO:0002756	3	65	0.05	0.00506176	0.0351286	CREB1 ; FOS ; JUN ;
regulation of transcription from RNA polymerase II promoter	GO:0006357	6	295	0.02	0.0050036	0.0351943	FHL2 ; FOS ; FOSL2 ; JUNB ; MYC ; NR2F2 ;
response to lipopolysaccharide	GO:0032496	4	144	0.03	0.00740791	0.0352129	CCL2 ; FOS ; JUN ; THBD ;
toll-like receptor 4 signaling pathway	GO:0034142	3	75	0.04	0.00753086	0.0354734	CREB1 ; FOS ; JUN ;
toll-like receptor signaling pathway	GO:0002224	3	75	0.04	0.00753086	0.0354734	CREB1 ; FOS ; JUN ;
epidermal growth factor receptor signaling pathway	GO:0007173	3	76	0.04	0.0078104	0.0359762	HBEGF ; SPRY1 ; SPRY2 ;
response to glucose stimulus	GO:0009749	3	76	0.04	0.0078104	0.0359762	CTGF ; EGR1 ; THBS1 ;
leukocyte cell-cell adhesion	GO:0007159	2	25	0.08	0.00779912	0.0364076	ITGAM ; ITGB2 ;
tissue regeneration	GO:0042246	2	25	0.08	0.00779912	0.0364076	SERPINE1 ; TIMP3 ;
Toll signaling pathway	GO:0008063	3	77	0.04	0.00809601	0.0369647	CREB1 ; FOS ; JUN ;
negative regulation of transcription from RNA polymerase II promoter	GO:0000122	7	429	0.02	0.008095	0.0371229	CAV1 ; EGR1 ; FOSB ; KLF10 ; NR2F2 ; SIK1 ; WWTR1 ;
female pregnancy	GO:0007565	3	78	0.04	0.00838771	0.0381293	FOS ; JUNB ; THBD ;
negative regulation of neuron apoptosis	GO:0043524	3	79	0.04	0.00868554	0.0393115	JUN ; NR4A2 ; NR4A3 ;
cellular process	GO:0009987	2	27	0.07	0.00906207	0.0408381	JUN ; JUNB ;
RNA destabilization	GO:0050779	1	2	0.5	0.0106374	0.0413191	ZFP36 ;
apoptosis involved in heart morphogenesis	GO:0003278	1	2	0.5	0.0106374	0.0413191	CYR61 ;
cardiac left ventricle formation	GO:0003218	1	2	0.5	0.0106374	0.0413191	TBX5 ;
caveola assembly	GO:0070836	1	2	0.5	0.0106374	0.0413191	CAV2 ;
cellular response to mycophenolic acid	GO:0071506	1	2	0.5	0.0106374	0.0413191	EGR1 ;
cellular response to potassium ion starvation	GO:0051365	1	2	0.5	0.0106374	0.0413191	JUN ;
chronological cell aging	GO:0001300	1	2	0.5	0.0106374	0.0413191	SERPINE1 ;
cytosolic calcium ion transport	GO:0060401	1	2	0.5	0.0106374	0.0413191	CTGF ;
engulfment of apoptotic cell	GO:0043652	1	2	0.5	0.0106374	0.0413191	THBS1 ;
fat pad development	GO:0060613	1	2	0.5	0.0106374	0.0413191	ARID5B ;
habenula development	GO:0021986	1	2	0.5	0.0106374	0.0413191	NR4A2 ;
lung growth	GO:0060437	1	2	0.5	0.0106374	0.0413191	SPRY2 ;
maintenance of protein location in cell	GO:0032507	1	2	0.5	0.0106374	0.0413191	CAV1 ;
negative regulation of lipoprotein metabolic process	GO:0050748	1	2	0.5	0.0106374	0.0413191	ITGAV ;
negative regulation of triglyceride biosynthetic process	GO:0010868	1	2	0.5	0.0106374	0.0413191	SIK1 ;
negative regulation of wound healing	GO:0061045	1	2	0.5	0.0106374	0.0413191	SERPINE1 ;
nitric oxide homeostasis	GO:0033484	1	2	0.5	0.0106374	0.0413191	CAV1 ;
positive regulation of ceramide biosynthetic process	GO:2000304	1	2	0.5	0.0106374	0.0413191	CYR61 ;
positive regulation of immune complex clearance by monocytes and macrophages	GO:0090265	1	2	0.5	0.0106374	0.0413191	CCL2 ;
positive regulation of transcription via serum response element binding	GO:0010735	1	2	0.5	0.0106374	0.0413191	SRF ;
positive regulation of transforming growth factor beta3 production	GO:0032916	1	2	0.5	0.0106374	0.0413191	CREB1 ;
regulation of telomere maintenance	GO:0032204	1	2	0.5	0.0106374	0.0413191	MYC ;
regulation of transcription involved in lymphatic endothelial cell fate commitment	GO:0060849	1	2	0.5	0.0106374	0.0413191	NR2F2 ;
regulation of water loss via skin	GO:0033561	1	2	0.5	0.0106374	0.0413191	SRF ;
response to vitamin B3	GO:0033552	1	2	0.5	0.0106374	0.0413191	CCL2 ;
rhythmic behavior	GO:0007622	1	2	0.5	0.0106374	0.0413191	EGR2 ;
vesicle docking	GO:0048278	1	2	0.5	0.0106374	0.0413191	CAV2 ;
neuron migration	GO:0001764	3	86	0.03	0.0109438	0.0423514	NR2F2 ; NR4A2 ; SRF ;
response to gamma radiation	GO:0010332	2	30	0.07	0.011115	0.0428543	CAV1 ; CCL2 ;
developmental growth	GO:0048589	2	28	0.07	0.00972547	0.0434516	GAS1 ; SRF ;
mesoderm formation	GO:0001707	2	31	0.06	0.0118406	0.0453162	NR4A3 ; SRF ;
positive regulation of cell-substrate adhesion	GO:0010811	2	29	0.07	0.0104098	0.0463105	CYR61 ; THBS1 ;
